# Supplementary material for: Coupling coordination of digital village construction and high-quality agricultural development in China
Source: PLoS One. 2025 Feb 7;20(2):e0319090. doi: 10.1371/journal.pone.0319090 (PMC11805439; doi:10.1371/journal.pone.0319090)
Supplement: S1 Data — (ZIP) [file pone.0319090.s001.zip]

Archive with 4 entries (3 files):
- S1 Data/
- S1 Data/Influencing factors.xlsx
- S1 Data/Measurement of digital village construction.xlsx
- S1 Data/Measurement of high-quality agricultural development.xlsx
