# Supplementary material for: Coupling coordination of digital village construction and high-quality agricultural development in China
Source: PLoS One. 2025 Feb 7;20(2):e0319090. doi: 10.1371/journal.pone.0319090 (PMC11805439; doi:10.1371/journal.pone.0319090)
Supplement: S1 Data — (ZIP) [file pone.0319090.s001.zip › S1 Data/Influencing factors.xlsx]

## Sheet: Sheet1
Region	id	year	D	eco	gov	tec	hum	agr	ind
Beijing	1	2011	0.804005	11.365	0.188799	10.6186	0.339397	0.0577278	0.784872
Beijing	1	2012	0.803325	11.4377	0.193712	10.8299	0.373503	0.0604264	0.789516
Beijing	1	2013	0.762671	11.5186	0.19748	11.0457	0.412076	0.0713091	0.795213
Beijing	1	2014	0.770449	11.5781	0.19736	11.2207	0.381507	0.0759547	0.799699
Beijing	1	2015	0.762074	11.6412	0.231554	11.4514	0.42335	0.0740331	0.815966
Beijing	1	2016	0.748111	11.7231	0.236926	11.5187	0.45462	0.0692315	0.822659
Beijing	1	2017	0.75643	11.8217	0.228375	11.5801	0.476097	0.0759539	0.826948
Beijing	1	2018	0.763322	11.9248	0.225682	11.724	0.48655	0.077099	0.83091
Beijing	1	2019	0.766007	11.994	0.209005	11.7884	0.504859	0.0789154	0.836883
Beijing	1	2020	0.779684	12.0086	0.197983	12.0004	0.443924	0.0698872	0.837316
Beijing	1	2021	0.797854	12.1226	0.178922	12.1999	0.491428	0.0690995	0.816735
Beijing	1	2022	0.776666	12.1564	0.1795	12.2196	0.50331	0.0619602	0.838586
Tianjin	2	2011	0.663639	11.0261	0.221427	9.54553	0.20991	0.0510931	0.519593
Tianjin	2	2012	0.670129	11.1052	0.237002	9.89253	0.228456	0.0471162	0.526496
Tianjin	2	2013	0.670528	11.1753	0.256321	10.1209	0.23053	0.048262	0.541316
Tianjin	2	2014	0.664923	11.2247	0.271103	10.1793	0.228488	0.0467674	0.551313
Tianjin	2	2015	0.675217	11.2368	0.297105	10.5279	0.233308	0.0482869	0.572416
Tianjin	2	2016	0.668275	11.2854	0.322329	10.59	0.256108	0.0435256	0.604747
Tianjin	2	2017	0.662769	11.3769	0.263645	10.6377	0.288503	0.0482431	0.61985
Tianjin	2	2018	0.653034	11.4689	0.232222	10.9093	0.282909	0.0534004	0.625036
Tianjin	2	2019	0.653694	11.5284	0.252976	10.9647	0.288679	0.0454227	0.634833
Tianjin	2	2020	0.735731	11.5235	0.224968	11.231	0.284124	0.0491282	0.634345
Tianjin	2	2021	0.741318	11.6416	0.200863	11.4918	0.329482	0.0469493	0.612641
Tianjin	2	2022	0.725917	11.6889	0.167358	11.1781	0.328192	0.0404054	0.613029
Hebei	3	2011	0.59453	10.2971	0.165417	9.31641	0.0536536	0.103494	0.393103
Hebei	3	2012	0.598389	10.3686	0.176771	9.63659	0.0578755	0.108745	0.400555
Hebei	3	2013	0.582282	10.4147	0.181766	9.80841	0.0773416	0.115909	0.409706
Hebei	3	2014	0.588334	10.4489	0.185542	9.91007	0.0794235	0.124756	0.419189
Hebei	3	2015	0.583395	10.4911	0.213353	10.3133	0.102077	0.126503	0.446179
Hebei	3	2016	0.582786	10.5633	0.212457	10.368	0.103068	0.132372	0.458638
Hebei	3	2017	0.588874	10.6323	0.216678	10.473	0.0998764	0.117923	0.480823
Hebei	3	2018	0.589881	10.6876	0.237769	10.857	0.111986	0.117298	0.500145
Hebei	3	2019	0.591047	10.7587	0.237546	10.9649	0.113153	0.117736	0.516499
Hebei	3	2020	0.642023	10.7852	0.250537	11.4317	0.133167	0.109583	0.510038
Hebei	3	2021	0.626743	10.8999	0.219062	11.6955	0.141672	0.104517	0.495074
Hebei	3	2022	0.626375	10.9507	0.219626	11.6554	0.160786	0.0937217	0.493505
Shanxi	4	2011	0.465859	10.3266	0.216978	8.51198	0.081096	0.102143	0.326562
Shanxi	4	2012	0.48623	10.4001	0.236192	8.88128	0.0953572	0.112207	0.358501
Shanxi	4	2013	0.469512	10.4296	0.25278	9.05544	0.107163	0.112104	0.384185
Shanxi	4	2014	0.47343	10.4414	0.255094	9.03253	0.0984731	0.106263	0.411759
Shanxi	4	2015	0.473722	10.4221	0.28919	9.21234	0.137421	0.115239	0.49766
Shanxi	4	2016	0.460675	10.4333	0.28702	9.21652	0.135653	0.125995	0.511326
Shanxi	4	2017	0.444403	10.6272	0.259344	9.33353	0.149225	0.127225	0.492243
Shanxi	4	2018	0.457063	10.7258	0.268447	9.6198	0.155436	0.135703	0.510268
Shanxi	4	2019	0.462212	10.7887	0.277731	9.71704	0.151506	0.132896	0.511155
Shanxi	4	2020	0.501589	10.8406	0.286554	10.2145	0.184683	0.1279	0.502691
Shanxi	4	2021	0.491801	11.0794	0.223399	10.5289	0.20111	0.101896	0.446663
Shanxi	4	2022	0.485985	11.2074	0.229169	10.4063	0.205274	0.0981656	0.407966
Inner Mongolia	5	2011	0.506234	10.5526	0.316048	7.724	0.126505	0.131031	0.433956
Inner Mongolia	5	2012	0.519854	10.6559	0.327217	8.03398	0.120625	0.131591	0.42629
Inner Mongolia	5	2013	0.510608	10.7433	0.323595	8.25219	0.100805	0.126564	0.43357
Inner Mongolia	5	2014	0.524587	10.8114	0.319125	8.30177	0.108936	0.133426	0.444622
Inner Mongolia	5	2015	0.541899	10.8775	0.328439	8.6165	0.161444	0.158849	0.467156
Inner Mongolia	5	2016	0.539089	10.9431	0.327262	8.67351	0.182795	0.161548	0.475651
Inner Mongolia	5	2017	0.532864	11.0218	0.304061	8.74369	0.181266	0.178305	0.494962
Inner Mongolia	5	2018	0.537309	11.1048	0.299332	9.17212	0.193276	0.187099	0.499027
Inner Mongolia	5	2019	0.544594	11.1728	0.296349	9.311	0.205525	0.171485	0.498829
Inner Mongolia	5	2020	0.58233	11.1794	0.305375	9.79579	0.197165	0.164623	0.482159
Inner Mongolia	5	2021	0.561749	11.3554	0.255412	10.1008	0.228181	0.15628	0.434567
Inner Mongolia	5	2022	0.548097	11.477	0.254234	10.1121	0.214703	0.154974	0.399985
Liaoning	6	2011	0.620884	10.5282	0.238818	9.86141	0.125327	0.0842838	0.378046
Liaoning	6	2012	0.617932	10.6159	0.255403	9.96284	0.184999	0.0888476	0.397364
Liaoning	6	2013	0.58406	10.6909	0.270575	9.98304	0.198253	0.0897599	0.4181
Liaoning	6	2014	0.591637	10.7345	0.253698	9.87945	0.172139	0.0873636	0.448668
Liaoning	6	2015	0.608352	10.7468	0.221749	10.1339	0.169306	0.0995334	0.48549
Liaoning	6	2016	0.608438	10.7594	0.224468	10.1308	0.180191	0.105021	0.523997
Liaoning	6	2017	0.595085	10.8242	0.224931	10.1847	0.173394	0.0941157	0.528364
Liaoning	6	2018	0.602554	10.9088	0.227036	10.4674	0.166487	0.0865051	0.529168
Liaoning	6	2019	0.587774	10.9685	0.231141	10.5976	0.171501	0.0874782	0.53113
Liaoning	6	2020	0.608629	10.979	0.240457	11.0052	0.189789	0.0839401	0.53452
Liaoning	6	2021	0.59578	11.0825	0.213138	11.2922	0.212674	0.069642	0.516497
Liaoning	6	2022	0.575283	11.1386	0.216097	11.2572	0.215031	0.0739991	0.50463
Jilin	7	2011	0.531252	10.2496	0.284661	8.50106	0.0908197	0.116076	0.478034
Jilin	7	2012	0.549088	10.3736	0.284766	8.68778	0.089683	0.117878	0.480203
Jilin	7	2013	0.524892	10.4671	0.291137	8.73536	0.115611	0.11595	0.488497
Jilin	7	2014	0.543996	10.5331	0.292304	8.80927	0.118818	0.105957	0.490794
Jilin	7	2015	0.549173	10.5487	0.321132	9.09133	0.131684	0.127012	0.490078
Jilin	7	2016	0.537639	10.6031	0.343923	9.20984	0.141491	0.15351	0.517455
Jilin	7	2017	0.532037	10.6664	0.341121	9.3138	0.148197	0.148903	0.533895
Jilin	7	2018	0.545277	10.7127	0.336739	9.53856	0.135826	0.141849	0.53685
Jilin	7	2019	0.537372	10.7696	0.335421	9.65368	0.129426	0.143476	0.537632
Jilin	7	2020	0.574978	10.8309	0.336747	10.0838	0.174064	0.139989	0.520814
Jilin	7	2021	0.557555	10.9232	0.279312	10.3049	0.208366	0.125058	0.522338
Jilin	7	2022	0.536762	10.9214	0.309407	10.2933	0.191748	0.12747	0.516656
Heilongjiang	8	2011	0.596247	10.1694	0.281236	9.41214	0.0941737	0.127405	0.334494
Heilongjiang	8	2012	0.591321	10.2871	0.287906	9.9168	0.101052	0.135705	0.344641
Heilongjiang	8	2013	0.557987	10.3756	0.284341	9.8944	0.122441	0.137036	0.3466
Heilongjiang	8	2014	0.560268	10.4182	0.282169	9.6429	0.123511	0.142003	0.378562
Heilongjiang	8	2015	0.56576	10.3969	0.34394	9.84919	0.132836	0.169495	0.43207
Heilongjiang	8	2016	0.566346	10.4349	0.355388	9.80068	0.134735	0.189663	0.458512
Heilongjiang	8	2017	0.573497	10.4881	0.376925	9.81033	0.133807	0.17564	0.473337
Heilongjiang	8	2018	0.568009	10.5506	0.364049	9.87483	0.138898	0.178429	0.49113
Heilongjiang	8	2019	0.57098	10.6251	0.37001	9.90294	0.143685	0.175991	0.496227
Heilongjiang	8	2020	0.59122	10.6557	0.39971	10.2568	0.152686	0.167822	0.494264
Heilongjiang	8	2021	0.576284	10.7635	0.343084	10.5683	0.183818	0.170228	0.500087
Heilongjiang	8	2022	0.565842	10.8415	0.342871	10.5065	0.173449	0.171972	0.480611
Shanghai	9	2011	0.748931	11.3609	0.195649	10.7781	0.211802	0.0412631	0.585411
Shanghai	9	2012	0.739194	11.4033	0.196381	10.8495	0.230745	0.0520958	0.610267
Shanghai	9	2013	0.745613	11.4695	0.195164	10.793	0.246928	0.0413482	0.637215
Shanghai	9	2014	0.768211	11.5408	0.194835	10.8295	0.271254	0.0410973	0.653131
Shanghai	9	2015	0.771097	11.6008	0.230281	11.0124	0.286961	0.043183	0.68259
Shanghai	9	2016	0.76763	11.7066	0.231503	11.0702	0.300457	0.0473208	0.709419
Shanghai	9	2017	0.765161	11.8018	0.229237	11.1956	0.340297	0.0604866	0.707314
Shanghai	9	2018	0.759044	11.8898	0.231911	11.4345	0.316962	0.0562627	0.709387
Shanghai	9	2019	0.750858	11.9401	0.215314	11.5188	0.307348	0.0639543	0.72884
Shanghai	9	2020	0.695047	11.9627	0.207942	11.8478	0.353489	0.0584786	0.73395
Shanghai	9	2021	0.701198	12.0647	0.195092	12.0969	0.386456	0.0540597	0.732747
Shanghai	9	2022	0.696111	12.1002	0.21036	12.0914	0.390933	0.0413727	0.741217
Jiangsu	10	2011	0.745026	11.0262	0.127392	12.2051	0.120555	0.0993503	0.423823
Jiangsu	10	2012	0.748702	11.1055	0.130864	12.506	0.134549	0.107303	0.434059
Jiangsu	10	2013	0.703749	11.195	0.131399	12.3869	0.137299	0.111347	0.450763
Jiangsu	10	2014	0.712631	11.2735	0.130686	12.2062	0.14279	0.106145	0.465434
Jiangsu	10	2015	0.712042	11.3606	0.135955	12.4304	0.164191	0.104113	0.476195
Jiangsu	10	2016	0.717307	11.4367	0.129048	12.3503	0.166124	0.0987401	0.494753
Jiangsu	10	2017	0.708017	11.5347	0.123688	12.3335	0.172867	0.086453	0.49727
Jiangsu	10	2018	0.718827	11.6128	0.125069	12.6346	0.149246	0.0854971	0.503569
Jiangsu	10	2019	0.719733	11.6669	0.127447	12.6584	0.175583	0.0821065	0.515444
Jiangsu	10	2020	0.740468	11.7063	0.133079	13.1207	0.197595	0.0797607	0.52174
Jiangsu	10	2021	0.733786	11.828	0.125341	13.3707	0.226581	0.0758437	0.514474
Jiangsu	10	2022	0.720053	11.8803	0.121272	13.2359	0.23676	0.0743797	0.504799
Zhejiang	11	2011	0.785338	10.9652	0.120628	11.7768	0.125583	0.0971532	0.44102
Zhejiang	11	2012	0.781481	11.0202	0.121047	12.1467	0.149544	0.0980807	0.457534
Zhejiang	11	2013	0.72501	11.0838	0.126705	12.2178	0.173315	0.108452	0.467478
Zhejiang	11	2014	0.744669	11.1356	0.128914	12.1471	0.151009	0.101673	0.46763
Zhejiang	11	2015	0.75172	11.202	0.152754	12.3673	0.146631	0.111207	0.485657
Zhejiang	11	2016	0.752872	11.2694	0.147591	12.308	0.151886	0.103582	0.5035
Zhejiang	11	2017	0.760372	11.3576	0.1437	12.2728	0.155763	0.092518	0.519483
Zhejiang	11	2018	0.765735	11.4428	0.148778	12.5589	0.158883	0.0839513	0.529609
Zhejiang	11	2019	0.768112	11.5005	0.160946	12.5614	0.164486	0.0740314	0.545544
Zhejiang	11	2020	0.791228	11.5203	0.155853	12.8783	0.179754	0.0758668	0.559001
Zhejiang	11	2021	0.783362	11.6354	0.149826	13.0508	0.202003	0.0722015	0.545707
Zhejiang	11	2022	0.807937	11.6826	0.154638	13.0035	0.214718	0.0691642	0.542819
Anhui	12	2011	0.533071	10.2148	0.202825	10.3945	0.0683706	0.106531	0.382428
Anhui	12	2012	0.528341	10.3319	0.215957	10.6764	0.102543	0.108677	0.385744
Anhui	12	2013	0.521314	10.4459	0.211314	10.7965	0.0915353	0.109932	0.39727
Anhui	12	2014	0.538262	10.5342	0.207112	10.7868	0.104861	0.107779	0.410401
Anhui	12	2015	0.547871	10.5889	0.219838	10.986	0.117283	0.110277	0.4455
Anhui	12	2016	0.564621	10.6848	0.209937	11.0184	0.0937052	0.113133	0.467563
Anhui	12	2017	0.55712	10.8015	0.20905	10.9719	0.095217	0.109918	0.485665
Anhui	12	2018	0.567173	10.9342	0.193237	11.2866	0.122682	0.10725	0.508028
Anhui	12	2019	0.573006	11.0114	0.200627	11.3208	0.121993	0.0996007	0.514568
Anhui	12	2020	0.6108	11.0415	0.196356	11.6927	0.143144	0.123674	0.516535
Anhui	12	2021	0.613764	11.1608	0.176704	11.9413	0.172452	0.124166	0.511774
Anhui	12	2022	0.617608	11.2064	0.186031	11.9613	0.173087	0.118366	0.509342
Fujian	13	2011	0.673148	10.7775	0.122682	9.99228	0.121297	0.0945737	0.396759
Fujian	13	2012	0.670511	10.8773	0.129144	10.3254	0.078186	0.0936376	0.397946
Fujian	13	2013	0.655342	10.9726	0.136368	10.5324	0.0889462	0.10174	0.397853
Fujian	13	2014	0.654559	11.0621	0.132575	10.5416	0.116871	0.09687	0.397769
Fujian	13	2015	0.660343	11.1221	0.149204	11.0288	0.13002	0.110421	0.415776
Fujian	13	2016	0.665189	11.2121	0.144393	11.1146	0.115232	0.0960331	0.43164
Fujian	13	2017	0.661963	11.3357	0.138411	11.1317	0.150759	0.0955776	0.453198
Fujian	13	2018	0.65928	11.4587	0.124915	11.5388	0.133389	0.0892898	0.451331
Fujian	13	2019	0.665862	11.5398	0.11997	11.5024	0.112087	0.0870552	0.464616
Fujian	13	2020	0.704157	11.5627	0.119612	11.8909	0.153126	0.0862809	0.47489
Fujian	13	2021	0.716032	11.6694	0.106631	11.9435	0.176035	0.070438	0.47216
Fujian	13	2022	0.722745	11.7506	0.107159	11.8603	0.185859	0.0721058	0.469884
Jiangxi	14	2011	0.562098	10.1631	0.218792	8.62155	0.0725214	0.113623	0.338901
Jiangxi	14	2012	0.563615	10.262	0.235735	8.98532	0.0828578	0.12744	0.349415
Jiangxi	14	2013	0.501741	10.372	0.242675	9.20734	0.0938973	0.126369	0.356478
Jiangxi	14	2014	0.556923	10.4628	0.247814	9.53467	0.0814907	0.128815	0.370333
Jiangxi	14	2015	0.534977	10.5304	0.262951	10.0925	0.105709	0.126299	0.399192
Jiangxi	14	2016	0.5516	10.6201	0.251101	10.3569	0.089761	0.125807	0.427548
Jiangxi	14	2017	0.554666	10.7117	0.252908	10.4051	0.0843301	0.118891	0.441888
Jiangxi	14	2018	0.55639	10.8267	0.249489	10.8746	0.0991111	0.105762	0.473576
Jiangxi	14	2019	0.563669	10.9085	0.258918	10.9877	0.121418	0.0970439	0.477932
Jiangxi	14	2020	0.596016	10.9519	0.258866	11.2928	0.128421	0.110923	0.482127
Jiangxi	14	2021	0.590141	11.0907	0.228864	11.4863	0.14918	0.112446	0.476109
Jiangxi	14	2022	0.592342	11.1694	0.227253	11.2362	0.162177	0.108173	0.47588
Shandong	15	2011	0.715294	10.6111	0.128045	10.9826	0.0895202	0.112753	0.393456
Shandong	15	2012	0.701872	10.6998	0.137451	11.2318	0.0976771	0.114119	0.41051
Shandong	15	2013	0.682251	10.7929	0.14128	11.2512	0.0989342	0.11185	0.428231
Shandong	15	2014	0.66679	10.8577	0.141356	11.1957	0.0982119	0.107678	0.443606
Shandong	15	2015	0.669624	10.9368	0.149217	11.4938	0.126324	0.116899	0.462501
Shandong	15	2016	0.674202	10.9893	0.148993	11.4937	0.122799	0.107758	0.482743
Shandong	15	2017	0.678528	11.0508	0.146931	11.5181	0.132627	0.102997	0.495997
Shandong	15	2018	0.684261	11.1017	0.151555	11.7934	0.127994	0.098852	0.512757
Shandong	15	2019	0.668338	11.1548	0.15225	11.8947	0.133989	0.100187	0.52809
Shandong	15	2020	0.691988	11.182	0.15431	12.3833	0.155734	0.0948314	0.535414
Shandong	15	2021	0.688931	11.3111	0.14096	12.7064	0.174059	0.0876749	0.528061
Shandong	15	2022	0.687356	11.3621	0.138716	12.7434	0.186327	0.0922495	0.527503
Henan	16	2011	0.557325	10.2364	0.161437	9.86573	0.0764442	0.113086	0.339979
Henan	16	2012	0.555479	10.3254	0.172862	10.1958	0.0666	0.110205	0.357097
Henan	16	2013	0.546837	10.4077	0.176474	10.2915	0.0809124	0.11283	0.373347
Henan	16	2014	0.558349	10.4908	0.174367	10.4153	0.103618	0.109798	0.388922
Henan	16	2015	0.565718	10.5542	0.183349	10.7741	0.0874354	0.116427	0.407741
Henan	16	2016	0.573005	10.6292	0.185189	10.8025	0.0796008	0.108276	0.427307
Henan	16	2017	0.56803	10.7304	0.18328	10.9225	0.0865854	0.111595	0.440498
Henan	16	2018	0.561459	10.834	0.184591	11.3183	0.0937418	0.108604	0.47233
Henan	16	2019	0.572585	10.9033	0.18921	11.365	0.107432	0.104261	0.484877
Henan	16	2020	0.605332	10.9095	0.191168	11.7184	0.127314	0.110425	0.491795
Henan	16	2021	0.60011	10.9922	0.166153	11.9706	0.139736	0.10376	0.49136
Henan	16	2022	0.606315	11.0366	0.173555	11.8203	0.151132	0.104302	0.490051
Hubei	17	2011	0.573125	10.455	0.1612	9.85403	0.112384	0.117033	0.386466
Hubei	17	2012	0.573877	10.5751	0.166429	10.1054	0.122237	0.111448	0.387922
Hubei	17	2013	0.562621	10.6882	0.172261	10.2667	0.119202	0.106445	0.419576
Hubei	17	2014	0.585328	10.7921	0.174709	10.2503	0.114299	0.0980513	0.433134
Hubei	17	2015	0.588465	10.8594	0.20211	10.5657	0.149869	0.100536	0.450323
Hubei	17	2016	0.597377	10.9481	0.192576	10.6412	0.139249	0.109698	0.462312
Hubei	17	2017	0.598231	11.0536	0.182658	10.7444	0.162006	0.105088	0.483207
Hubei	17	2018	0.605871	11.1718	0.172725	11.0683	0.155644	0.108228	0.497356
Hubei	17	2019	0.616864	11.2478	0.175443	11.211	0.147042	0.103913	0.504006
Hubei	17	2020	0.639078	11.2076	0.196326	11.6092	0.165402	0.102915	0.533377
Hubei	17	2021	0.638531	11.3669	0.158632	11.9523	0.185307	0.106086	0.527832
Hubei	17	2022	0.652189	11.4302	0.160489	11.9882	0.179746	0.107242	0.511913
Hunan	18	2011	0.539493	10.2669	0.186136	9.68434	0.07919	0.111982	0.4024
Hunan	18	2012	0.539785	10.3798	0.194226	10.0524	0.0733674	0.108701	0.410837
Hunan	18	2013	0.524286	10.483	0.199229	10.102	0.0849786	0.110118	0.426512
Hunan	18	2014	0.546002	10.5759	0.193861	10.1901	0.0919923	0.111132	0.439901
Hunan	18	2015	0.546838	10.6726	0.200736	10.4363	0.118907	0.118044	0.459903
Hunan	18	2016	0.571162	10.7495	0.20546	10.4356	0.116462	0.115118	0.486036
Hunan	18	2017	0.571781	10.8402	0.203068	10.5431	0.118128	0.113899	0.513475
Hunan	18	2018	0.580012	10.9108	0.205881	10.7987	0.11879	0.123746	0.532385
Hunan	18	2019	0.594443	11.0038	0.201394	10.9093	0.132141	0.121811	0.522513
Hunan	18	2020	0.642551	11.0435	0.202277	11.2737	0.13141	0.117541	0.513995
Hunan	18	2021	0.641534	11.1482	0.180741	11.5022	0.168533	0.113988	0.512647
Hunan	18	2022	0.639266	11.2064	0.184745	11.4395	0.172809	0.110708	0.511298
Guangdong	19	2011	0.724995	10.8213	0.126475	11.763	0.105742	0.0626214	0.458964
Guangdong	19	2012	0.709924	10.8649	0.129594	11.9421	0.0976188	0.0730333	0.472748
Guangdong	19	2013	0.655924	10.9336	0.134569	12.0461	0.0819561	0.070774	0.484518
Guangdong	19	2014	0.671191	11.0006	0.134256	12.1005	0.0937839	0.0609212	0.487055
Guangdong	19	2015	0.669554	11.0747	0.17165	12.3933	0.119858	0.0632922	0.503515
Guangdong	19	2016	0.684477	11.1515	0.163651	12.4647	0.138303	0.053208	0.525339
Guangdong	19	2017	0.677305	11.2414	0.164077	12.7149	0.140362	0.050168	0.540113
Guangdong	19	2018	0.695601	11.3099	0.157379	13.0775	0.124083	0.05784	0.547404
Guangdong	19	2019	0.708884	11.3732	0.160185	13.1757	0.143899	0.0553641	0.558106
Guangdong	19	2020	0.733582	11.391	0.15682	13.4726	0.169986	0.0645874	0.562752
Guangdong	19	2021	0.728609	11.4956	0.146716	13.6788	0.199367	0.0608028	0.555978
Guangdong	19	2022	0.724579	11.5318	0.143535	13.6379	0.210725	0.0576035	0.549376
Guangxi	20	2011	0.517081	10.0094	0.247117	8.38981	0.0879987	0.123703	0.393431
Guangxi	20	2012	0.531418	10.0933	0.264096	8.68271	0.0648288	0.123632	0.413505
Guangxi	20	2013	0.505812	10.1817	0.257758	8.97259	0.0769881	0.115905	0.437679
Guangxi	20	2014	0.532337	10.2613	0.256097	9.17616	0.0800639	0.112446	0.443692
Guangxi	20	2015	0.540867	10.3382	0.274737	9.51584	0.0920779	0.122378	0.462325
Guangxi	20	2016	0.554309	10.4145	0.275598	9.60629	0.0798508	0.129113	0.477477
Guangxi	20	2017	0.558209	10.5034	0.275905	9.63365	0.0765433	0.131784	0.493185
Guangxi	20	2018	0.557494	10.5926	0.270572	9.93066	0.0706991	0.123632	0.505095
Guangxi	20	2019	0.567456	10.6638	0.275507	10.0295	0.0945635	0.127707	0.508591
Guangxi	20	2020	0.592766	10.6973	0.27935	10.4478	0.118452	0.146352	0.51662
Guangxi	20	2021	0.596741	10.8038	0.234694	10.7537	0.1339	0.130508	0.506752
Guangxi	20	2022	0.598792	10.8621	0.224073	10.7075	0.143306	0.125069	0.497797
Hainan	21	2011	0.464582	10.2405	0.316097	6.63988	0.0768444	0.135632	0.469153
Hainan	21	2012	0.478315	10.3415	0.326834	6.99668	0.102466	0.135597	0.486951
Hainan	21	2013	0.460198	10.4357	0.324519	7.19369	0.0877868	0.137494	0.526782
Hainan	21	2014	0.501075	10.5231	0.318858	7.37588	0.0813068	0.133031	0.530386
Hainan	21	2015	0.52093	10.5892	0.331913	7.63095	0.108534	0.132513	0.539875
Hainan	21	2016	0.522147	10.6692	0.336531	7.56993	0.0973426	0.130071	0.552907
Hainan	21	2017	0.522038	10.75	0.321061	7.66528	0.131192	0.137413	0.564402
Hainan	21	2018	0.515941	10.825	0.344411	8.09925	0.166501	0.134636	0.584764
Hainan	21	2019	0.52066	10.8954	0.348653	8.39457	0.147015	0.135263	0.594301
Hainan	21	2020	0.571106	10.923	0.354364	9.05696	0.150619	0.13616	0.603284
Hainan	21	2021	0.579695	11.062	0.304449	9.52018	0.158812	0.132253	0.614962
Hainan	21	2022	0.577237	11.1065	0.307613	9.48402	0.178735	0.126659	0.599792
Chongqing	22	2011	0.483591	10.4592	0.252947	9.65021	0.115061	0.0773897	0.471972
Chongqing	22	2012	0.495185	10.5759	0.262721	9.92152	0.099744	0.0841496	0.466357
Chongqing	22	2013	0.473813	10.6811	0.235061	10.1197	0.0936133	0.0920687	0.46806
Chongqing	22	2014	0.502221	10.7854	0.22596	10.0987	0.128573	0.0882523	0.468996
Chongqing	22	2015	0.504254	10.8682	0.236402	10.5691	0.125595	0.0873761	0.484075
Chongqing	22	2016	0.523703	10.9738	0.222039	10.6628	0.126126	0.0869582	0.50051
Chongqing	22	2017	0.525622	11.0693	0.216098	10.4568	0.136492	0.080154	0.515053
Chongqing	22	2018	0.523432	11.134	0.210338	10.7296	0.151908	0.0807694	0.526565
Chongqing	22	2019	0.527828	11.2164	0.20536	10.689	0.154185	0.0803539	0.536402
Chongqing	22	2020	0.561731	11.2682	0.195434	10.9219	0.163596	0.0851582	0.529855
Chongqing	22	2021	0.575474	11.3723	0.173337	11.2412	0.204244	0.0840238	0.530118
Chongqing	22	2022	0.596032	11.4149	0.167969	11.1045	0.212835	0.0804963	0.529476
Sichuan	23	2011	0.550156	10.1711	0.222077	10.2558	0.082981	0.116729	0.388672
Sichuan	23	2012	0.562661	10.2964	0.227861	10.6506	0.0991555	0.120152	0.399157
Sichuan	23	2013	0.544623	10.3967	0.234592	10.7401	0.105355	0.11924	0.408843
Sichuan	23	2014	0.562392	10.4791	0.235248	10.7605	0.0906074	0.121618	0.425176
Sichuan	23	2015	0.564542	10.5227	0.2471	11.0814	0.109947	0.123594	0.444552
Sichuan	23	2016	0.573993	10.604	0.241679	11.042	0.089934	0.123452	0.476419
Sichuan	23	2017	0.57754	10.7328	0.229382	11.0667	0.106894	0.117672	0.503191
Sichuan	23	2018	0.580129	10.8524	0.226271	11.3779	0.129196	0.135039	0.522532
Sichuan	23	2019	0.60144	10.9263	0.223195	11.3153	0.14136	0.124507	0.525589
Sichuan	23	2020	0.628471	10.9684	0.23089	11.5935	0.140989	0.119601	0.524502
Sichuan	23	2021	0.620494	11.0717	0.208273	11.8978	0.164859	0.118593	0.525296
Sichuan	23	2022	0.61677	11.124	0.209951	11.8168	0.169342	0.114088	0.522088
Guizhou	24	2011	0.399137	9.68184	0.400563	8.1274	0.0824012	0.123797	0.473164
Guizhou	24	2012	0.418424	9.8494	0.408721	8.7093	0.0656581	0.131318	0.469105
Guizhou	24	2013	0.37929	10.0028	0.386633	8.97651	0.0909159	0.129859	0.476941
Guizhou	24	2014	0.422961	10.1307	0.386216	9.22098	0.10381	0.126225	0.469776
Guizhou	24	2015	0.439166	10.2593	0.373731	9.55499	0.0845391	0.135616	0.462224
Guizhou	24	2016	0.470989	10.3606	0.36145	9.25196	0.0701089	0.14766	0.463163
Guizhou	24	2017	0.472583	10.4909	0.339021	9.43819	0.0957143	0.132693	0.485271
Guizhou	24	2018	0.483594	10.6034	0.327598	9.87591	0.092985	0.132183	0.500938
Guizhou	24	2019	0.501472	10.6857	0.35474	10.1157	0.0832067	0.167918	0.50791
Guizhou	24	2020	0.519656	10.7441	0.321353	10.4623	0.120743	0.178467	0.507127
Guizhou	24	2021	0.532627	10.8358	0.285403	10.5781	0.147479	0.130722	0.503962
Guizhou	24	2022	0.540191	10.8652	0.29018	10.2881	0.143544	0.118289	0.505361
Yunnan	25	2011	0.503681	9.93562	0.307631	8.3426	0.0697858	0.139883	0.453119
Yunnan	25	2012	0.495688	10.0855	0.321937	8.67471	0.0676978	0.145158	0.45043
Yunnan	25	2013	0.455366	10.2279	0.319404	8.82527	0.0775601	0.131568	0.463647
Yunnan	25	2014	0.492646	10.3162	0.316057	9.00258	0.0680948	0.133946	0.474138
Yunnan	25	2015	0.496107	10.3771	0.315029	9.36375	0.0948014	0.136122	0.493917
Yunnan	25	2016	0.490972	10.4646	0.306608	9.39533	0.0869212	0.142048	0.512927
Yunnan	25	2017	0.496435	10.583	0.309043	9.56311	0.0850779	0.118121	0.531743
Yunnan	25	2018	0.509516	10.702	0.290941	9.92034	0.0993604	0.138633	0.532288
Yunnan	25	2019	0.526252	10.8061	0.291515	10.0134	0.112775	0.16502	0.522124
Yunnan	25	2020	0.553428	10.8599	0.284008	10.2731	0.125651	0.157747	0.511348
Yunnan	25	2021	0.538999	10.9628	0.244388	10.6254	0.143068	0.138633	0.504192
Yunnan	25	2022	0.530045	11.0303	0.231393	10.584	0.141926	0.132606	0.499782
Tibet	26	2011	0.401037	9.90763	1.23975	4.95583	0.0496815	0.166902	0.565985
Tibet	26	2012	0.395897	10.0328	1.27477	4.89035	0.0424528	0.157532	0.575613
Tibet	26	2013	0.390493	10.1739	1.22472	4.79579	0.023913	0.146691	0.574982
Tibet	26	2014	0.350852	10.2845	1.26158	4.98361	0.026035	0.142757	0.576035
Tibet	26	2015	0.376644	10.3687	1.32451	5.28827	0.071136	0.14497	0.58255
Tibet	26	2016	0.407045	10.4635	1.35378	5.50126	0.0525478	0.153201	0.572975
Tibet	26	2017	0.363774	10.5754	1.24681	6.04025	0.0837321	0.141557	0.56427
Tibet	26	2018	0.412894	10.6931	1.27272	6.62672	0.0800158	0.185033	0.540752
Tibet	26	2019	0.413731	10.7683	1.28858	6.92756	0.0849673	0.20341	0.544234
Tibet	26	2020	0.418735	10.8644	1.16199	7.43956	0.122692	0.187904	0.545278
Tibet	26	2021	0.420811	10.9478	0.97443	7.56476	0.129863	0.168001	0.557062
Tibet	26	2022	0.404729	10.9757	1.21588	7.66247	0.149232	0.143414	0.538216
Shannxi	27	2011	0.497355	10.388	0.240722	9.36409	0.101552	0.11389	0.369886
Shannxi	27	2012	0.505826	10.5308	0.235024	9.60965	0.106762	0.113259	0.368771
Shannxi	27	2013	0.46373	10.6432	0.230429	9.94444	0.119852	0.114492	0.378733
Shannxi	27	2014	0.489864	10.7279	0.227697	10.0354	0.110436	0.112548	0.390208
Shannxi	27	2015	0.484682	10.7505	0.244489	10.4148	0.177425	0.118961	0.426537
Shannxi	27	2016	0.500887	10.8065	0.230464	10.7884	0.127873	0.123776	0.44331
Shannxi	27	2017	0.501585	10.919	0.225077	10.4503	0.152812	0.112845	0.447915
Shannxi	27	2018	0.494799	11.0205	0.221471	10.6329	0.174218	0.118208	0.455118
Shannxi	27	2019	0.517337	11.0899	0.221706	10.6942	0.137066	0.119643	0.466115
Shannxi	27	2020	0.549923	11.0954	0.227966	11.0108	0.19751	0.125162	0.481447
Shannxi	27	2021	0.556426	11.23	0.203658	11.3653	0.220057	0.11439	0.455995
Shannxi	27	2022	0.555598	11.325	0.206299	11.2819	0.226042	0.108447	0.435246
Gansu	28	2011	0.359959	9.84406	0.371866	7.77612	0.0883827	0.132679	0.415765
Gansu	28	2012	0.37773	9.95897	0.381888	8.20576	0.0890193	0.146813	0.428121
Gansu	28	2013	0.371388	10.071	0.384009	8.46316	0.0902074	0.150059	0.445989
Gansu	28	2014	0.384639	10.1552	0.389895	8.53641	0.103133	0.144077	0.460144
Gansu	28	2015	0.388405	10.1638	0.451196	8.84101	0.125192	0.168018	0.506024
Gansu	28	2016	0.389689	10.2182	0.456004	8.98407	0.107166	0.154951	0.524573
Gansu	28	2017	0.403317	10.2786	0.450399	9.17699	0.139001	0.157603	0.539916
Gansu	28	2018	0.39848	10.379	0.465472	9.54381	0.125926	0.179827	0.544959
Gansu	28	2019	0.417848	10.4547	0.453254	9.60871	0.119277	0.181385	0.550176
Gansu	28	2020	0.451025	10.487	0.463646	9.95185	0.157084	0.186345	0.553103
Gansu	28	2021	0.444656	10.6224	0.393678	10.168	0.172622	0.182772	0.528345
Gansu	28	2022	0.444927	10.7137	0.380049	10.0208	0.163455	0.176528	0.512534
Qinghai	29	2011	0.4219	10.0955	0.705976	6.28786	0.0909295	0.108262	0.484968
Qinghai	29	2012	0.432113	10.1976	0.758292	6.2672	0.0958314	0.115879	0.480275
Qinghai	29	2013	0.438179	10.3091	0.716775	6.2186	0.125739	0.130035	0.483044
Qinghai	29	2014	0.445809	10.3803	0.729247	6.42811	0.128223	0.141039	0.496293
Qinghai	29	2015	0.475142	10.4598	0.753436	7.10414	0.104504	0.13491	0.517653
Qinghai	29	2016	0.483294	10.5705	0.675228	7.21303	0.0969221	0.152381	0.517802
Qinghai	29	2017	0.443403	10.6504	0.620843	7.36518	0.116526	0.152322	0.507484
Qinghai	29	2018	0.440172	10.7548	0.599501	7.88908	0.144248	0.162587	0.50444
Qinghai	29	2019	0.460866	10.8193	0.633664	8.02158	0.137534	0.173899	0.505015
Qinghai	29	2020	0.494652	10.8365	0.642182	8.45383	0.161738	0.144761	0.507874
Qinghai	29	2021	0.485404	10.9402	0.55415	8.79346	0.16724	0.135372	0.496444
Qinghai	29	2022	0.478836	11.0141	0.547104	8.57092	0.188406	0.139299	0.455444
Ningxia	30	2011	0.433545	10.3143	0.365416	6.41836	0.0895937	0.15893	0.433275
Ningxia	30	2012	0.451597	10.3923	0.405612	6.73815	0.0911107	0.161738	0.445565
Ningxia	30	2013	0.444163	10.467	0.396305	7.0992	0.112497	0.161933	0.454311
Ningxia	30	2014	0.464659	10.5137	0.404402	7.26123	0.106677	0.156979	0.462185
Ningxia	30	2015	0.456983	10.5421	0.441378	7.53102	0.152419	0.146044	0.475227
Ningxia	30	2016	0.453033	10.6051	0.451046	7.89245	0.153743	0.160449	0.489214
Ningxia	30	2017	0.469678	10.7302	0.428954	8.35326	0.157168	0.162	0.482361
Ningxia	30	2018	0.469003	10.812	0.404268	8.64083	0.131579	0.15437	0.496467
Ningxia	30	2019	0.473904	10.8693	0.383697	8.62245	0.141381	0.15168	0.501907
Ningxia	30	2020	0.53404	10.9155	0.374178	8.95027	0.188605	0.171208	0.502742
Ningxia	30	2021	0.526965	11.0437	0.315744	9.46382	0.201695	0.16974	0.472392
Ningxia	30	2022	0.495218	11.1531	0.31321	9.42964	0.19607	0.154221	0.436524
Xinjiang	31	2011	0.484532	10.2963	0.349738	7.87929	0.141453	0.130265	0.366105
Xinjiang	31	2012	0.504727	10.4074	0.366992	8.14294	0.134358	0.134331	0.388826
Xinjiang	31	2013	0.498211	10.5183	0.365455	8.51679	0.128502	0.126314	0.427305
Xinjiang	31	2014	0.500959	10.6014	0.358119	8.5637	0.132471	0.143852	0.434832
Xinjiang	31	2015	0.508439	10.5846	0.408822	9.07807	0.145493	0.159096	0.478269
Xinjiang	31	2016	0.493083	10.5971	0.429689	8.8701	0.137281	0.173266	0.489222
Xinjiang	31	2017	0.483094	10.7249	0.415527	8.99888	0.180863	0.132081	0.493902
Xinjiang	31	2018	0.478726	10.8442	0.39131	9.17554	0.172299	0.150276	0.504325
Xinjiang	31	2019	0.490934	10.8882	0.390928	9.06555	0.148769	0.18388	0.517088
Xinjiang	31	2020	0.551971	10.8894	0.400933	9.45431	0.177956	0.20384	0.509597
Xinjiang	31	2021	0.563508	11.0304	0.336402	9.96072	0.191594	0.158	0.479254
Xinjiang	31	2022	0.555503	11.1353	0.385282	9.92955	0.19271	0.138996	0.448727
