# Supplementary material for: Coupling coordination of digital village construction and high-quality agricultural development in China
Source: PLoS One. 2025 Feb 7;20(2):e0319090. doi: 10.1371/journal.pone.0319090 (PMC11805439; doi:10.1371/journal.pone.0319090)
Supplement: S1 Data — (ZIP) [file pone.0319090.s001.zip › S1 Data/Measurement of digital village construction.xlsx]

## Sheet: 2011
Region	Rural Internet penetration rate	Rural mobile phone penetration rate	Rural radio and television penetration rate	Rural computer penetration rate	Digital Sales	Digital procurement	Digital Finance	Number of rural express outlets	Gross power of agricultural machinery per capita	Per capita value of agriculture, forestry and fisheries	Rural electricity consumption per capita	Number of agrometeorological observation stations	Engel's coefficient for rural households	Level of consumption of digitized services	Income of the rural population	Consumption of the rural population
Beijing	0.336559	231.2	0.2381	62.9	0.298275	0.118007	79.41	2507	4.48731	80.926	0.162724	7	32.4	1228.19	13742	11086
Tianjin	0.00267176	187.86	0.0969847	37	0.0380616	0.0506741	60.58	765	7.97896	39.0816	0.195802	5	35.33	781.55	11941	8273
Hebei	0.049047	193.17	0.0685413	25.6	0.0279111	0.0198167	32.42	2461	6.96916	655.785	0.142109	30	33.9	520.18	7186.8	5666
Shanxi	0.0276846	172.81	0.0785682	24	0.0111976	0.0153974	33.41	1300	4.50354	258.33	0.048434	31	37.71	458.76	6225	5096
Inner Mongolia	0.0186616	200.19	0.0837795	8.6	0.00662104	0.00147048	28.89	1112	4.67812	471.395	0.0492931	29	37.53	728.94	6942	6880
Liaoning	0.0644219	150.6	0.150673	16.7	0.04835	0.0391388	43.29	2545	3.42892	975.162	0.232719	25	39.1	577.71	8011	5311
Jilin	0.0417323	204.31	0.14337	15.9	0.00176827	0.00209188	24.51	1429	3.61263	561.879	0.0334646	22	35.3	564.26	7634	5409
Heilongjiang	0.026367	182.14	0.11144	15.3	0.109604	0.0557945	33.58	1654	6.45455	480.749	0.0353584	36	35.1	576.31	7382	5630
Shanghai	0.0126984	188.92	0.279167	50.3	0.0279486	0.0145504	80.19	5208	2.8353	115.769	0.810714	1	40.1	1308.92	15737	10103
Jiangsu	0.133235	184.91	0.371253	37.6	0.194417	0.0387207	62.08	5837	4.13675	1261.13	0.527165	19	38.5	923.89	10744	8788
Zhejiang	0.202857	202.19	0.370205	43.5	0.110368	0.0425821	77.39	3965	4.59376	544.451	0.40381	13	37.6	1380.56	14197	10849
Anhui	0.0343646	163.71	0.0506096	10.4	0.0343734	0.0375917	33.07	2260	3.53812	931.735	0.0355778	22	41.5	475.19	6811	6235
Fujian	0.112114	234.5	0.27564	31	0.0634021	0.0337587	61.76	2288	2.17909	1199.84	0.170726	23	46.4	728.49	8952	8013
Jiangxi	0.0302019	189.43	0.148686	10.6	0.0361048	0.0402057	29.74	2142	5.21027	417.472	0.03185	18	45.2	393.34	7133	5611
Shandong	0.0634449	186.43	0.212586	25.2	0.0703372	0.0838703	38.55	5506	5.58839	1308.27	0.0961255	19	35.71	753.05	8395	5489
Henan	0.0336825	194.5	0.0528906	16.2	0.0291524	0.0131956	28.4	4325	4.75828	1272.63	0.0500355	35	36.11	427.86	6989	4881
Hubei	0.0367303	204.82	0.15614	15.6	0.0606069	0.02347	39.82	2569	2.30719	1781.46	0.0404393	30	39	414.36	7540	6264
Hunan	0.0235781	183.35	0.0594644	10.3	0.0365121	0.0163723	32.68	2510	2.93796	1399.28	0.0292656	22	45.24	421.67	7082	6138
Guangdong	0.116491	241.97	0.128315	29.5	0.121228	0.115264	69.48	7070	1.80209	2387.15	0.315601	26	49.1	682.54	8889	7205
Guangxi	0.025841	210.26	0.0507468	9.6	0.0318497	0.00985422	33.89	1941	1.93808	1714.77	0.0207763	24	43.8	384.81	6003	4882
Hainan	0.0366516	193.67	0.045181	8.4	0.0170071	0.00355194	45.56	632	1.94945	508.619	0.0160633	6	51.81	370.34	6801	4860
Chongqing	0.0292075	175.78	0.144279	11.9	0.0185586	0.00409317	41.89	2276	2.00422	600.813	0.0531321	13	41.5	401.65	6605	5414
Sichuan	0.0277031	168.75	0.130883	7.9	0.0154369	0.0141786	40.16	3938	1.73737	2839.19	0.0316912	45	46.24	431.14	6505	5458
Guizhou	0.0136502	156.96	0.0918186	4.1	0.0715247	0.0312769	18.47	1637	1.55008	752.664	0.0209333	18	47.7	304.51	4499	3857
Yunnan	0.0171672	194	0.0500614	4	0.0286514	0.0828089	24.91	2134	1.55587	1500.43	0.0227986	22	47.1	393.04	5170	4424
Tibet	0.00502092	121.35	0.0116318	0.3	0.0390752	0.0166753	16.22	225	5.4859	19.9366	0.00376569	4	50.51	348.86	4886	3146
Shannxi	0.0327447	221.46	0.0711201	16.6	0.0203329	0.00930861	40.96	1842	2.61425	789.457	0.0662462	21	30	406.68	5484	5091
Gansu	0.00999375	177.44	0.0339663	9	0.0204593	0.00282321	18.84	1471	2.32466	430.037	0.0281699	23	39.66	366.56	4278	4273
Qinghai	0.00592105	223.33	0.00279605	5.2	0.00879838	0.00403116	18.33	165	3.585	64.3849	0.0134868	17	37.83	450.88	4806	5619
Ningxia	0.0201238	225	0.00495356	11.8	0.0203708	0.00242658	31.31	317	4.69292	75.778	0.0371517	7	37.3	483.4	5931	4909
Xinjiang	0.0278754	141.87	0.0382588	9.1	0.00014074	0.00676984	20.34	1231	2.98967	672.945	0.0571885	40	36.14	530.59	5853	5105

## Sheet: 2012
Region	Rural Internet penetration rate	Rural mobile phone penetration rate	Rural radio and television penetration rate	Rural computer penetration rate	Digital Sales	Digital procurement	Digital Finance	Number of rural express outlets	Gross power of agricultural machinery per capita	Per capita value of agriculture, forestry and fisheries	Rural electricity consumption per capita	Number of agrometeorological observation stations	Engel's coefficient for rural households	Level of consumption of digitized services	Income of the rural population	Consumption of the rural population
Beijing	0.331228	234.87	0.247404	66.7	0.32524	0.165336	150.65	3052	4.20768	94.0447	0.166	7	33.2	1398.8	15365	11888
Tianjin	0.0019685	195.57	0.14311	43.7	0.0630764	0.0684047	122.96	1068	7.97557	41.0554	0.203228	5	36.22	1066.27	13593	10254
Hebei	0.0574007	201.07	0.0687365	30.4	0.0361494	0.0253766	89.32	2734	7.44274	660.029	0.153156	30	32	604.33	8158	6451
Shanxi	0.0303995	186.76	0.0887203	27.7	0.0167868	0.0190695	92.98	1728	5.01823	252.276	0.0549797	31	33.42	625.99	7064	6184
Inner Mongolia	0.0241951	201.65	0.0874732	11.2	0.011023	0.003307	91.68	1596	5.00244	489.813	0.0538049	35	37.3	912.25	7956	7972
Liaoning	0.0866933	158.06	0.17143	20.2	0.0574052	0.0412904	103.53	3087	3.6374	1011.58	0.248463	28	38.4	668.71	9061	5892
Jilin	0.0555012	212.94	0.149177	20.8	0.00538381	0.00464445	87.23	1601	4.04576	539.311	0.0375876	25	36.7	699.03	8741	6307
Heilongjiang	0.0305106	186.25	0.123624	19.2	0.0571834	0.0528996	87.91	1881	7.17139	535.734	0.040056	39	37.9	611.34	8367	6035
Shanghai	0.0116732	200.25	0.262802	49.2	0.0738151	0.0387395	150.77	3792	2.46608	136.982	0.813152	1	40	1704.83	17452	10947
Jiangsu	0.179594	203.21	0.400842	45	0.153679	0.0476243	122.03	6405	4.39534	1315.37	0.564717	22	37.4	1311.05	12133	9921
Zhejiang	0.231484	209.07	0.383423	47.9	0.113154	0.0431144	146.35	5155	4.98888	524.182	0.412456	14	37.7	1499.95	15806	11598
Anhui	0.040405	174.77	0.0573489	13.9	0.0474843	0.0437321	96.63	2434	3.85502	921.467	0.0401246	25	39.3	516.6	6811	6988
Fujian	0.139219	241.15	0.252802	36.2	0.0690404	0.0324527	123.21	3117	2.33539	1217.56	0.20016	27	46	794.98	10164	9068
Jiangxi	0.0391249	200.16	0.16794	13.3	0.0434229	0.0352613	91.93	2369	6.06181	389.316	0.0359473	19	43.53	494.46	7133	6176
Shandong	0.0865149	198.21	0.18682	31.5	0.0782427	0.0791419	100.35	5173	6.00546	1301.79	0.100019	20	34.3	937.55	9506	6304
Henan	0.0461664	194.1	0.054821	20.2	0.0409337	0.0188874	83.68	4305	5.09022	1271.79	0.0524467	38	33.82	525.11	6989	5686
Hubei	0.0467086	215.06	0.173421	19.7	0.0660681	0.029455	101.42	4035	2.54376	1785.61	0.0415163	32	37.6	496.1	7540	7159
Hunan	0.0319413	192.84	0.0611089	11.9	0.0457813	0.0218397	93.71	2846	3.10919	1412.05	0.0311033	26	43.9	481.58	7082	6956
Guangdong	0.133333	244.48	0.143375	31.7	0.142653	0.120319	127.06	10015	2.00861	2265.39	0.327406	28	49.1	760.07	9999	7990
Guangxi	0.0330569	215.45	0.0947041	11.7	0.0373897	0.0141035	89.35	2304	2.15793	1617.62	0.0238636	29	42.8	453.01	6894	5720
Hainan	0.0479821	210	0.0586547	8.4	0.0308915	0.0088794	102.94	675	2.19986	485.18	0.0192601	7	50.9	435.58	7816	5572
Chongqing	0.040155	187.17	0.151101	14.5	0.0374469	0.00813053	100.02	2506	2.18758	606.761	0.0572093	13	38.9	489.31	7526	6035
Sichuan	0.0362882	177.95	0.143797	10	0.0229294	0.0193917	100.13	6217	1.93911	2801.87	0.0340524	47	46.85	463.94	7432	6265
Guizhou	0.0160613	173.26	0.0954923	4.9	0.0767981	0.0352944	75.87	1921	1.77177	811.603	0.0238337	19	44.6	371.35	5159	4355
Yunnan	0.0228852	205.13	0.0504739	6.2	0.0511805	0.0567758	84.43	2598	1.7854	1521.5	0.0258968	26	45.61	470.19	5930	5045
Tibet	0.00864198	132.09	0.0114403	0.5	0.0400154	0.0200577	68.53	247	5.96154	19.8489	0.00419753	5	53.65	363.95	5698	3406
Shannxi	0.04375	229.84	0.0861292	17.9	0.026141	0.0129005	98.24	2312	2.90507	795.007	0.0748372	22	29.72	503.34	6285	5797
Gansu	0.0106983	192.72	0.010237	11.4	0.0276171	0.00772098	76.29	1697	2.52764	441.518	0.0306534	27	37.13	436.03	4931	4834
Qinghai	0.00872483	220.69	0.00828859	8.8	0.0134973	0.00750173	61.47	241	3.91892	67.3298	0.0149664	19	34.81	683.73	5594	6613
Ningxia	0.0226708	242.75	0.00496894	14.9	0.0273468	0.00575635	87.13	364	5.06302	76.3299	0.0395963	10	35.34	620.79	6776	5558
Xinjiang	0.0369133	147.29	0.0504694	12.5	0.000920202	0.0122887	82.45	1554	3.24291	726.308	0.0603103	44	36.1	646.42	6876	6154

## Sheet: 2013
Region	Rural Internet penetration rate	Rural mobile phone penetration rate	Rural radio and television penetration rate	Rural computer penetration rate	Digital Sales	Digital procurement	Digital Finance	Number of rural express outlets	Gross power of agricultural machinery per capita	Per capita value of agriculture, forestry and fisheries	Rural electricity consumption per capita	Number of agrometeorological observation stations	Engel's coefficient for rural households	Level of consumption of digitized services	Income of the rural population	Consumption of the rural population
Beijing	0.334948	233.247	0.364291	67.6	0.353335	0.230792	215.62	3826	3.7491	112.502	0.167924	7	34.6	1452.2	17101.2	13564
Tianjin	0.002	203.58	0.14632	41.8667	0.105948	0.093591	175.26	1405	8.03305	43.7094	0.27688	5	34.86	1816.2	15352.6	12491
Hebei	0.113622	209.447	0.0746647	32.8667	0.0480634	0.03336	144.98	3260	7.82742	675.118	0.162716	30	29.4	792.3	9187.7	7377
Shanxi	0.0306723	189.673	0.0959124	28.0333	0.0263031	0.0246847	144.22	2727	5.3772	255.155	0.059892	31	33	699.1	7949.5	6458
Inner Mongolia	0.0617647	207.967	0.0852738	14.4	0.0186703	0.00756645	146.59	2104	5.42302	498.374	0.0604057	35	35.54	1106.5	8984.9	9080
Liaoning	0.073429	169.107	0.17612	23.1	0.0691142	0.0441725	160.07	3641	3.84908	1007.75	0.269658	28	32.9	850.3	10161.2	7032
Jilin	0.0643522	222.16	0.141558	24.4667	0.0169285	0.0106492	138.36	2278	4.49686	506.22	0.0408383	25	33	961.2	9780.7	7523
Heilongjiang	0.0373862	191.767	0.12541	20.9333	0.0307534	0.0517001	141.4	2645	7.63826	597.02	0.0435306	39	35.2	809.3	9369	7192
Shanghai	0.0109804	195.933	0.281255	48.3	0.190596	0.100836	222.14	4568	2.23495	153.154	3.42894	1	39.7	1718.7	19208.3	13016
Jiangsu	0.197189	208.007	0.42759	44.1	0.120862	0.0582786	180.98	8913	4.73909	1292.28	0.61771	22	36.3	1420.8	13521.3	10759
Zhejiang	0.25906	211.513	0.420681	47.1	0.115314	0.0433914	205.77	6816	5.34123	520.5	0.433802	14	35.6	1891.1	17493.9	12803
Anhui	0.0454837	184.947	0.106944	15.7333	0.0658327	0.0510591	150.83	2925	4.17793	914.025	0.0443274	25	39.6	540.9	8850	7200
Fujian	0.157715	242.9	0.251812	35.7667	0.0760094	0.0315413	183.1	4125	2.61605	1168.69	0.22763	27	38.9	806.3	11404.8	9986
Jiangxi	0.0455502	211.007	0.190101	16.3	0.0517126	0.0306219	146.13	3827	2.78652	907.83	0.0398509	19	42.3	587.6	9088.8	6807
Shandong	0.0989418	201.407	0.227646	32.6	0.0868404	0.0745116	159.3	6153	6.45413	1328.93	0.10392	20	34.5	1040.5	10686.9	6877
Henan	0.0558807	203.067	0.0728913	22.3333	0.0579088	0.0272378	142.08	5626	5.45499	1271.91	0.0565697	38	34.45	616	8969.1	6359
Hubei	0.0546247	220.773	0.178287	21.8667	0.0726259	0.0372764	164.76	5178	2.79798	1758.46	0.0493328	32	36.8	605.9	9691.8	7850
Hunan	0.0405671	209.26	0.0708594	14.5333	0.0579694	0.02942	147.71	4364	3.28138	1350.86	0.0343113	26	38.38	640	9028.6	7833
Guangdong	0.144216	252.053	0.151335	32.4333	0.164457	0.123046	184.78	13461	2.18848	2194.22	0.343393	28	49	1041	11067.8	8938
Guangxi	0.0395071	230.967	0.109838	13.5667	0.0437406	0.020115	141.46	2764	2.2889	1640.61	0.0263304	29	40	516.3	7793.1	6035
Hainan	0.0592255	218.567	0.072574	9.46667	0.0568696	0.0224975	158.26	864	2.51793	447.165	0.0219362	7	49.5	589.2	8801.7	6376
Chongqing	0.0530255	199.78	0.125024	15.9667	0.0767448	0.0164036	159.86	3044	2.42163	585.668	0.0606051	13	43.8	581.8	8492.5	6971
Sichuan	0.042281	190.8	0.145891	11.0667	0.0349159	0.0271891	153.04	8465	2.1322	2635.9	0.0366368	47	40.03	665	8380.7	7365
Guizhou	0.0197252	197.307	0.0198138	6.5	0.083719	0.040436	121.22	3070	1.89937	876.338	0.0274335	19	43	489.7	5897.8	5291
Yunnan	0.0276122	215.387	0.0594937	6.2	0.0921835	0.0392499	137.9	3095	1.96909	1573.06	0.0295763	26	44.22	589.9	6723.6	5247
Tibet	0.0120332	145.427	0.0112033	0.433333	0.0408114	0.024028	115.1	303	6.63205	19.3002	0.00448133	5	54.25	522.8	6553.4	4102
Shannxi	0.0523344	236.993	0.0923887	19.2667	0.0347115	0.0184654	148.37	2529	3.10076	828.759	0.0613518	22	31.82	581	7092.2	6488
Gansu	0.0225166	210.013	0.0158808	12.3333	0.0374262	0.0211988	128.39	2028	2.71175	454.976	0.033351	27	34.47	598.4	5588.8	5654
Qinghai	0.0127586	234.56	0.0153103	9.83333	0.0206035	0.0138913	118.01	725	3.73273	83.1296	0.0155172	19	30.9	910.9	6461.6	7506
Ningxia	0.0245223	255.667	0.00509554	17.2667	0.0370752	0.0137904	136.74	541	5.44467	79.3675	0.0440764	10	34.4	827	7598.7	6740
Xinjiang	0.0432432	156.327	0.0422973	13.1	0.00602912	0.022353	143.4	2381	3.72276	711.301	0.0667091	44	33.86	693.9	7846.6	7103

## Sheet: 2014
Region	Rural Internet penetration rate	Rural mobile phone penetration rate	Rural radio and television penetration rate	Rural computer penetration rate	Digital Sales	Digital procurement	Digital Finance	Number of rural express outlets	Gross power of agricultural machinery per capita	Per capita value of agriculture, forestry and fisheries	Rural electricity consumption per capita	Number of agrometeorological observation stations	Engel's coefficient for rural households	Level of consumption of digitized services	Income of the rural population	Consumption of the rural population
Beijing	0.357338	231.623	0.258805	68.5	0.393108	0.329927	235.36	4110	5.06107	83.0003	0.17256	7	27.8	1812.97	18867.3	14535
Tianjin	0.00803213	211.59	0.115743	40.0333	0.182931	0.131628	200.16	1342	8.58929	42.8149	0.437912	5	31.4	1979.37	17014.2	13739
Hebei	0.114024	217.823	0.0800917	35.3333	0.0646478	0.0443653	160.76	3697	7.73483	694.748	0.170262	30	28.6	1146.52	10186.1	8248
Shanxi	0.0308313	192.587	0.106886	28.3667	0.0419109	0.0324936	167.66	3568	4.91983	292.815	0.0602233	31	29.4	706.504	8809.4	6992
Inner Mongolia	0.0751046	214.283	0.0842992	17.6	0.0322416	0.0176506	172.56	2462	5.20627	535.228	0.0660251	29	30.5	1467.54	9976.3	9972
Liaoning	0.105153	180.153	0.166748	26	0.0858996	0.0487823	187.61	3846	3.48873	1132.04	0.301581	25	28.3	1049.68	11191.5	7801
Jilin	0.0645925	231.38	0.181753	28.1333	0.0547033	0.0250941	165.62	2369	4.01514	573.34	0.0427257	22	29.6	931.211	10780.1	8140
Heilongjiang	0.0403807	197.283	0.0601768	22.6667	0.0173201	0.0529135	167.8	2897	5.69772	853.991	0.0472876	36	28.2	966.207	10453.2	7830
Shanghai	0.00984848	191.617	0.264621	47.4	0.492169	0.262487	239.53	4477	2.35885	145.741	3.3547	1	36	1830.31	21191.6	14820
Jiangsu	0.207113	212.803	0.441944	43.2	0.0961677	0.0721528	204.16	11861	4.61168	1388.38	0.646102	19	31.4	1788.5	14958.4	11820
Zhejiang	0.196269	213.957	0.438857	46.3	0.119033	0.044234	224.45	7217	5.78425	479.526	0.438634	13	31.9	2256.76	19373.3	14498
Anhui	0.0472697	195.123	0.121993	17.5667	0.0936247	0.0611509	180.59	3786	3.9971	1006.78	0.0485296	22	35.6	811.708	9916.4	7981
Fujian	0.205337	244.65	0.263949	35.3333	0.0841509	0.0308274	202.59	4222	2.53712	1279.84	0.245277	23	38.2	1097.7	12650.2	11056
Jiangxi	0.0503837	221.853	0.196926	19.3	0.0627593	0.0271002	175.69	3360	6.16831	432.887	0.0440722	18	36.5	759.389	10116.6	7548
Shandong	0.102232	204.603	0.104995	33.7	0.0990491	0.0720928	181.88	6498	6.44006	1395.67	0.108215	19	31	1225.76	11882.3	7962
Henan	0.0593208	212.033	0.0722981	24.4667	0.0818631	0.0392511	166.65	6481	5.54338	1306.84	0.0591	35	29.6	859.569	9966.1	7277
Hubei	0.0568155	226.487	0.174843	24.0333	0.0805889	0.0476204	190.14	5581	2.59858	1986.83	0.055235	30	31.4	816.434	10849.1	8681
Hunan	0.0445004	225.68	0.0716247	17.1667	0.0741385	0.0400289	167.27	4792	2.98879	1531.42	0.0367121	22	34.3	871.878	10060.2	9025
Guangdong	0.148183	259.627	0.0802053	33.1667	0.190583	0.126491	201.53	14476	2.17158	2327.21	0.364494	26	39.5	1068.68	12245.6	10043
Guangxi	0.042549	246.483	0.112404	15.4333	0.0516272	0.0289451	166.12	3370	2.09179	1887.25	0.0298863	24	36.9	709.748	8683.2	6675
Hainan	0.0679634	227.133	0.0822654	10.5333	0.105654	0.0575239	179.62	1106	2.27159	540.212	0.0249199	6	43.2	661.769	9912.6	7029
Chongqing	0.0620408	212.39	0.118571	17.4333	0.157421	0.0331241	184.71	3542	2.45871	604.293	0.0639265	13	40.5	780.39	9489.8	7983
Sichuan	0.0525264	203.65	0.124277	12.1333	0.0540959	0.0387868	173.82	9266	1.89917	3100.35	0.0389458	45	39.7	884.897	9347.7	8301
Guizhou	0.0234866	221.353	0.0443832	8.1	0.0938069	0.0476175	154.62	3054	1.58101	1341.08	0.0324397	18	37.2	636.473	6671.2	5970
Yunnan	0.0280439	225.643	0.062702	6.2	0.175271	0.0286433	164.05	3458	1.73461	1906.95	0.0318537	22	35.6	856.799	7456.1	6030
Tibet	0.0129167	158.763	0.0112083	0.366667	0.0427796	0.0295839	143.91	284	5.4859	25.2867	0.00491667	4	52.6	516.99	7359.2	4822
Shannxi	0.0586207	244.147	0.0984205	20.6333	0.0473783	0.0271685	178.73	3205	2.74579	1001.02	0.060634	21	29.1	690.469	7932.2	7252
Gansu	0.0264887	227.307	0.0167899	13.2667	0.0521907	0.059892	159.76	2573	2.42267	539.616	0.0350856	23	34.9	730.398	6276.6	6148
Qinghai	0.0162544	248.43	0.00996466	10.8667	0.0326893	0.0267359	145.93	425	4.02056	81.4538	0.0175265	17	31.9	1392.26	7282.7	8235
Ningxia	0.0215686	268.583	0.0048366	19.6333	0.0516593	0.0339545	165.26	642	5.71524	78.4184	0.0443137	7	29.9	961.449	8410	7676
Xinjiang	0.0464834	165.363	0.0389491	13.7	0.0405203	0.0417076	163.67	2489	3.12959	920.72	0.0780275	40	34.5	1010.43	8723.8	7365

## Sheet: 2015
Region	Rural Internet penetration rate	Rural mobile phone penetration rate	Rural radio and television penetration rate	Rural computer penetration rate	Digital Sales	Digital procurement	Digital Finance	Number of rural express outlets	Gross power of agricultural machinery per capita	Per capita value of agriculture, forestry and fisheries	Rural electricity consumption per capita	Number of agrometeorological observation stations	Engel's coefficient for rural households	Level of consumption of digitized services	Income of the rural population	Consumption of the rural population
Beijing	0.295189	230	0.271718	69.4	0.424975	0.384764	276.38	6110	3.6998	99.5297	0.177663	7	27.7	2140	20568.7	15811
Tianjin	0.0223577	219.6	0.105163	38.2	0.289407	0.190119	237.53	1814	8.26507	45.7878	0.41626	5	29.5	2196.2	18481.6	14739
Hebei	0.120141	226.2	0.0734479	37.8	0.0545488	0.0327103	199.53	4830	8.5935	615.777	0.172338	30	28	1298.5	11050.5	9023
Shanxi	0.0784932	195.5	0.111513	28.7	0.0571711	0.0321382	206.3	5580	6.094	233.83	0.062331	31	29	820.3	9453.9	7421
Inner Mongolia	0.0911351	220.6	0.0498919	20.8	0.103491	0.0703298	214.55	3477	6.51224	424.057	0.0781622	35	29.4	1646.8	10775.9	10637
Liaoning	0.130592	191.2	0.166263	28.9	0.125728	0.0548037	226.4	5295	4.96366	817.459	0.330303	28	28.2	1351.2	12056.9	8873
Jilin	0.062692	240.6	0.187949	31.8	0.0514973	0.0262627	208.2	4081	6.00248	382.004	0.0448058	25	29	1203.6	11326.2	8783
Heilongjiang	0.0594265	202.8	0.116287	24.4	0.0441317	0.0103251	209.93	4244	7.83967	641.616	0.052043	39	27.5	1162.2	11095.2	8391
Shanghai	0.00851064	187.3	0.219894	46.5	0.47902	0.227612	278.11	7781	2.58639	126.705	3.25957	1	35	2046.1	23205.2	16152
Jiangsu	0.32623	217.6	0.445594	42.3	0.0728852	0.0605606	244.01	10866	5.70599	1223.34	0.679319	22	31.7	1879.9	16256.7	12883
Zhejiang	0.249802	216.4	0.483368	45.5	0.128281	0.0402595	264.85	11829	6.08961	467.281	0.449206	14	31.1	2565.7	21125	16108
Anhui	0.0874788	205.3	0.136905	19.4	0.102567	0.0806422	211.28	7039	4.71351	887.479	0.0531727	25	35.8	1056.3	10820.7	8975
Fujian	0.233584	246.4	0.243304	34.9	0.0866981	0.030586	245.21	6453	2.88375	1178.78	0.260137	27	37.6	1248.6	13792.7	11961
Jiangxi	0.0948574	232.7	0.152436	22.3	0.118587	0.0342771	208.35	4384	3.50349	801.593	0.0467041	19	36.2	865.7	11139.1	8486
Shandong	0.141743	207.8	0.197272	34.8	0.108326	0.0671601	220.66	8599	7.43734	1248.29	0.113616	20	30.4	1393	12930.4	8748
Henan	0.0815175	221	0.0776089	26.6	0.0981364	0.0420585	205.34	7408	6.81216	1071.55	0.0624514	39	29.2	970.3	10852.9	7887
Hubei	0.0618363	232.2	0.185126	26.2	0.0786515	0.0375956	226.75	9129	3.42591	1572.47	0.059521	32	30.1	1218.4	11843.9	9803
Hunan	0.0540707	242.1	0.100925	19.8	0.0778384	0.0314872	206.38	7016	3.64123	1285.91	0.0380645	26	32.9	920.2	10992.5	9691
Guangdong	0.162258	267.2	0.0574165	33.9	0.184441	0.135255	240.95	21965	2.5782	2057.1	0.372423	28	40.6	1160.4	13360.4	11103
Guangxi	0.0614708	262	0.12197	17.3	0.0620903	0.0434456	207.23	4834	2.93231	1431.34	0.0335332	29	35.4	821.8	9466.6	7582
Hainan	0.099061	235.7	0.0948592	11.6	0.153768	0.0711531	230.33	1513	2.69334	480.444	0.0305164	7	42.7	836	10857.6	8210
Chongqing	0.0757396	225	0.110693	18.9	0.165113	0.0470185	221.84	3685	2.95185	545.099	0.0660186	14	40	888.2	10504.7	8938
Sichuan	0.109104	216.5	0.117226	13.2	0.0609189	0.0317052	215.48	11833	2.50483	2546.21	0.0412264	47	39.1	1019.8	10247.4	9251
Guizhou	0.0344208	245.4	0.0567896	9.7	0.0966512	0.0460488	193.29	4815	2.21706	1236.29	0.0378723	19	34.2	784.2	7386.9	6645
Yunnan	0.0344983	235.9	0.0550507	6.2	0.189064	0.0288369	203.76	4774	2.25445	1525.31	0.034348	26	36.4	987	8242.1	6830
Tibet	0.0157447	172.1	0.0120426	0.3	0.0301055	0.00699904	186.38	888	7.65062	19.5357	0.00553191	5	52.2	718.5	8243.7	5580
Shannxi	0.0680643	251.3	0.108306	22.0	0.0517018	0.0274655	216.12	4335	3.32167	849.441	0.063297	22	27.8	793.2	8688.9	7901
Gansu	0.0432125	244.6	0.0202559	14.2	0.0489736	0.0844645	199.78	3935	3.06412	452.39	0.0383795	27	32.9	811.7	6936.2	6830
Qinghai	0.0297491	262.3	0.00899642	11.9	0.32009	0.0452511	195.15	623	4.32286	73.8562	0.021147	19	29.9	1278.1	7933.4	8566
Ningxia	0.0265306	281.5	0.00462585	22.0	0.0433046	0.0307436	214.7	941	6.6239	73.1381	0.0469388	10	29.1	1070.9	9118.7	8415
Xinjiang	0.0922259	174.4	0.0345663	14.3	0.0764164	0.0604068	205.49	3194	4.37064	679.165	0.0851882	44	34.1	1031.6	9425.1	7698

## Sheet: 2016
Region	Rural Internet penetration rate	Rural mobile phone penetration rate	Rural radio and television penetration rate	Rural computer penetration rate	Digital Sales	Digital procurement	Digital Finance	Number of rural express outlets	Gross power of agricultural machinery per capita	Per capita value of agriculture, forestry and fisheries	Rural electricity consumption per capita	Number of agrometeorological observation stations	Engel's coefficient for rural households	Level of consumption of digitized services	Income of the rural population	Consumption of the rural population
Beijing	0.26701	243.1	0.292165	73.7	0.444755	0.345421	286.37	7156	2.91331	116.041	0.187973	7	26.9	2305.95	22309.5	17329
Tianjin	0.0323651	241	0.138299	47.0	0.264437	0.125013	245.84	1956	7.21966	68.4856	0.382573	5	31.3	2646.62	20075.6	15912
Hebei	0.168166	236.3	0.0800705	39.2	0.0848526	0.0367176	214.36	6537	6.24115	974.798	0.176602	30	26.7	1511.06	11919.4	9798
Shanxi	0.0803595	208.3	0.0887417	31.1	0.056946	0.0520157	224.81	5972	3.34157	459.073	0.0649134	31	28.3	961.764	10082.5	8029
Inner Mongolia	0.109081	232	0.04213	22.9	0.115133	0.0744708	229.93	4150	5.99226	466.304	0.0797085	35	29.3	1790.28	11609	11463
Liaoning	0.163771	208.8	0.164529	34.5	0.10421	0.0518965	231.41	5937	3.07414	1438.38	0.363623	28	26.9	1663.86	12880.7	9953
Jilin	0.0518414	241.6	0.179093	33.7	0.0484032	0.0226431	217.07	3748	5.68486	479.321	0.0482531	25	28.6	1334.49	12122.9	9521
Heilongjiang	0.0665182	212.8	0.113482	25.6	0.0251618	0.0200841	221.89	4714	8.48284	612.738	0.0575353	39	27.7	1468.07	11831.9	9424
Shanghai	0.00811808	208.3	0.145867	51.4	0.536611	0.273557	282.22	7629	2.69087	105.946	3.62804	1	33.6	2366.58	25520.4	17071
Jiangsu	0.385138	236.2	0.367838	45.0	0.0691899	0.0569651	253.75	12951	6.02155	1201.53	0.717857	22	29.5	2333.62	17605.6	14428
Zhejiang	0.252653	230	0.496786	49.3	0.144894	0.0478605	268.1	11948	6.07638	517.752	0.4725	14	31.8	3075.96	22866.1	17359
Anhui	0.105213	221.6	0.143747	20.3	0.110032	0.0747956	228.78	7528	4.96386	937.885	0.056543	25	34.2	1276.27	11720.5	10287
Fujian	0.249371	250.1	0.299804	34.5	0.0810317	0.0296494	252.67	7418	2.82022	1473.53	0.268811	27	37.3	1452.1	14999.2	12911
Jiangxi	0.117931	240.6	0.237226	20.5	0.12443	0.0357613	223.76	6561	3.61689	865.466	0.0505558	19	35.3	893.924	12137.7	9128
Shandong	0.178925	218.6	0.189085	37.5	0.168308	0.108047	232.57	10221	5.74	1624.72	0.119921	20	29.8	1545.12	13954.1	9519
Henan	0.0984026	242.1	0.0799541	31.1	0.102742	0.0396628	223.12	10827	6.37451	1223.57	0.0633387	39	28.5	1210.89	11696.7	8587
Hubei	0.0743642	236.3	0.207908	27.0	0.0821815	0.0436303	239.86	11812	3.35922	1868.99	0.0627153	32	30.1	1381.37	12725	10938
Hunan	0.0785258	260	0.131726	20.7	0.072196	0.0313319	217.69	8004	3.84138	1583.26	0.0404276	26	31.7	1083.14	11930.4	10630
Guangdong	0.159297	279.9	0.0519353	37.7	0.214148	0.156453	248	21602	2.42199	2509.69	0.375471	28	40.4	1370.48	14512.2	12415
Guangxi	0.0767546	274.1	0.127456	20.2	0.0602422	0.0395741	223.32	6166	2.92237	1571.11	0.0387018	29	34.5	971.974	10359.5	8351
Hainan	0.145411	254	0.0782126	11.8	0.1286	0.0643734	231.56	1740	2.75593	533.542	0.0335749	7	43.2	835.742	11842.9	8921
Chongqing	0.120263	237.8	0.0752018	21.5	0.178117	0.0681851	233.89	4955	3.14583	625.678	0.0690351	14	38.7	1066.57	11548.8	9954
Sichuan	0.140548	238.2	0.0956398	16.2	0.071856	0.0370807	225.41	16532	2.49696	2735.76	0.0443771	47	38.1	1173.96	11203.1	10192
Guizhou	0.0478495	274.3	0.0663978	13.0	0.128786	0.0716563	209.45	6074	1.79537	1725.1	0.0416911	19	30.8	961.038	8090.3	7533
Yunnan	0.0366937	257.1	0.046883	7.0	0.0763455	0.0376932	217.34	6306	2.33413	1556.52	0.0368096	26	35.3	1032.17	9019.8	7331
Tibet	0.0184549	187.2	0.0114592	0.3	0.0623188	0.0343564	204.73	965	8.14231	21.2437	0.00515021	5	52.4	602.109	9093.8	6070
Shannxi	0.111308	266.6	0.124571	24.7	0.054999	0.0366695	229.37	6435	2.69801	1106.65	0.0702783	22	26.9	879.848	9396.4	8568
Gansu	0.077557	263.8	0.0275717	15.9	0.0470476	0.0544739	204.11	4635	2.1968	809.36	0.0398823	27	31.3	954.611	7456.9	7487
Qinghai	0.0437037	281.2	0.00537037	14.1	0.195598	0.199008	200.38	986	4.45243	76.0928	0.0218519	19	29.4	1576.97	8664.4	9222
Ningxia	0.0344948	288.1	0.00432056	20.5	0.0608327	0.0423168	212.36	1297	4.93622	99.9964	0.0494774	10	26.5	1509.59	9851.6	9138
Xinjiang	0.0991694	188.6	0.0452409	17.0	0.0338705	0.028305	208.72	3946	4.44787	667.667	0.0898671	44	31.7	1226.48	10183.2	8277

## Sheet: 2017
Region	Rural Internet penetration rate	Rural mobile phone penetration rate	Rural radio and television penetration rate	Rural computer penetration rate	Digital Sales	Digital procurement	Digital Finance	Number of rural express outlets	Gross power of agricultural machinery per capita	Per capita value of agriculture, forestry and fisheries	Rural electricity consumption per capita	Number of agrometeorological observation stations	Engel's coefficient for rural households	Level of consumption of digitized services	Income of the rural population	Consumption of the rural population
Beijing	0.24669	245.4	0.305436	74.7	0.615256	0.36997	329.94	5106	2.73566	112.703	0.214286	7	24.7	2729.88	24240.5	18810
Tianjin	0.062069	246	0.248319	46.1	0.211187	0.141873	284.03	2084	7.4103	51.5587	0.173707	5	29.6	2901.96	21753.7	16386
Hebei	0.219884	240.5	0.0491552	40.3	0.0796683	0.0927717	258.17	7014	6.98029	769.793	0.187618	30	26.4	1689.43	12880.9	10536
Shanxi	0.127873	211.4	0.0739642	31.4	0.0596715	0.0506065	259.95	6596	2.7526	515.414	0.0683414	31	27.4	1028.02	10787.5	8424
Inner Mongolia	0.120209	236.9	0.0511731	24.2	0.11582	0.0721501	258.5	4605	6.52971	430.882	0.0916376	35	27.8	2055.6	12584.3	12184
Liaoning	0.162386	213.4	0.157074	36.2	0.119923	0.052321	267.18	7125	3.09891	1242.9	0.401216	28	26.7	1745.48	13746.8	10787
Jilin	0.0736739	243.8	0.147299	33.2	0.0492584	0.0233657	254.76	4711	6.23827	330.907	0.0520629	25	28.2	1530.97	12950.4	10279
Heilongjiang	0.116448	213	0.0868263	27.6	0.0547145	0.033891	256.78	5818	9.19905	607.305	0.0616216	39	26.5	1667.68	12664.8	10524
Shanghai	0.0070632	209.6	0.15513	52.6	0.465977	0.267705	336.65	16374	2.86993	101.958	3.76654	1	33.8	2365.89	27825	18090
Jiangsu	0.458957	241.8	0.331282	45.4	0.076588	0.0608736	297.67	15190	6.48318	1104.58	0.751592	22	28.9	2619.47	19158	15612
Zhejiang	0.315016	235.2	0.479067	52.2	0.130361	0.0482548	318.05	26487	6.49176	476.505	0.509228	14	31	3102.46	24955.8	18093
Anhui	0.152691	230.1	0.127555	22.3	0.111183	0.0657497	271.6	10652	4.6306	992.947	0.0618635	25	33.5	1346.03	12758.2	11106
Fujian	0.330697	252.6	0.316362	34.0	0.0848876	0.0308282	299.28	9308	2.94833	1338.78	0.279224	27	36.9	1554.97	16334.8	14003
Jiangxi	0.154805	248.7	0.228839	22.9	0.142053	0.0465444	267.17	10238	4.03565	760.474	0.0543043	19	33.6	1067.41	13241.8	9870
Shandong	0.214692	225.3	0.174283	39.8	0.220481	0.131595	272.06	14936	6.25208	1461.97	0.124174	20	28.6	1710.41	15117.5	10342
Henan	0.122	244.9	0.0684956	31.2	0.0983248	0.039101	266.92	12150	7.30058	1035.88	0.0676682	39	27.1	1245.38	12719.2	9212
Hubei	0.111186	238.7	0.187408	27.9	0.118472	0.0471492	285.28	14222	3.624	1691.42	0.0661038	32	28.6	1384.68	13812.1	11633
Hunan	0.124252	267.2	0.123781	22.2	0.0793039	0.0343561	261.12	9810	4.12814	1262.91	0.0427243	26	30.5	1234.53	12935.8	11534
Guangdong	0.172241	287.1	0.110045	41.6	0.253048	0.151714	296.17	24234	2.58392	2310.39	0.398311	28	40.2	1423.58	15779.7	13200
Guangxi	0.122144	284.3	0.0755175	21.8	0.0545791	0.0368563	261.94	7631	3.29577	1425.68	0.0426804	29	32.2	1288.5	11325.5	9437
Hainan	0.195098	261.2	0.105931	12.3	0.125381	0.0578099	275.64	1714	3.10467	479.556	0.0379902	7	41.9	1041.52	12901.8	9599
Chongqing	0.186818	241.8	0.0913455	20.0	0.17802	0.0598815	276.31	6583	3.35708	566.703	0.0729091	14	36.5	1334.15	12637.9	10936
Sichuan	0.184438	242	0.0908757	17.7	0.0972903	0.0533939	267.8	18962	2.66043	2614.45	0.0471354	47	37.2	1378.25	12226.9	11397
Guizhou	0.0663815	288.9	0.124761	15.7	0.105421	0.0379408	251.46	8047	2.63472	1295.72	0.0478611	19	30.2	1080.59	8869.1	8299
Yunnan	0.0469258	264.1	0.0556168	7.3	0.0719139	0.0444228	256.27	7970	2.56103	1512.25	0.0405791	26	32.5	1308.61	9862.2	8027
Tibet	0.0253219	191.9	0.000257511	0.2	0.0575241	0.00207561	245.57	1073	6.70641	26.5657	0.0055794	5	49.1	794.174	10330.2	6691
Shannxi	0.147221	270.1	0.102419	25.2	0.0565208	0.0379258	266.85	8466	2.78571	1104.79	0.0799023	22	26	1114.44	10264.5	9306
Gansu	0.150153	268.7	0.0211774	16.8	0.0562378	0.106015	243.78	4863	2.36803	658.625	0.042737	27	30.4	1015.98	8076.1	8030
Qinghai	0.0544061	291.6	0.010728	14.5	0.0539532	0.0623098	240.2	970	4.57822	79.5282	0.0245211	19	29.7	1629.29	9462.3	9903
Ningxia	0.0676364	290.8	0.00407273	23.3	0.0779614	0.0578696	255.59	1319	5.6952	90.8513	0.0530909	10	25.3	1675.25	10737.9	9982
Xinjiang	0.100084	187.1	0.0249958	16.6	0.0534951	0.0268909	248.69	3767	4.8312	688.565	0.0931266	44	30.6	1421.36	11045.3	8713

## Sheet: 2018
Region	Rural Internet penetration rate	Rural mobile phone penetration rate	Rural radio and television penetration rate	Rural computer penetration rate	Digital Sales	Digital procurement	Digital Finance	Number of rural express outlets	Gross power of agricultural machinery per capita	Per capita value of agriculture, forestry and fisheries	Rural electricity consumption per capita	Number of agrometeorological observation stations	Engel's coefficient for rural households	Level of consumption of digitized services	Income of the rural population	Consumption of the rural population
Beijing	0.239576	247.8	0.316961	65.6	0.551598	0.320897	368.54	5425	2.76872	107.186	0.230035	7	23.8	3077.7	26490.3	20195
Tianjin	0.118018	233.4	0.252252	35.9	0.232435	0.142656	316.88	2444	5.79324	67.4062	0.166216	5	29.6	2595.2	23065.2	16863
Hebei	0.27059	244.5	0.0526665	37.5	0.0786623	0.0606685	282.77	9836	7.84745	727.242	0.159419	30	26.66	1736.5	14030.9	11383
Shanxi	0.1399	212	0.079872	26.6	0.15354	0.0577826	283.65	6779	3.01485	484.483	0.0721195	31	27.7	1106.9	11750	9172
Inner Mongolia	0.115449	236.8	0.0235928	21.2	0.120725	0.0779577	271.57	4934	7.22196	413.366	0.102395	35	27.5	2102.5	13802.6	12661
Liaoning	0.16732	216.6	0.152116	25.6	0.154756	0.0963059	290.95	7117	3.15215	1288.62	0.239969	28	26.7	1820.1	14656.3	11455
Jilin	0.0970165	245.9	0.162243	28.7	0.0491478	0.0256269	276.08	4659	6.81505	320.517	0.0564815	25	27.8	1770.5	13748.2	10826
Heilongjiang	0.198273	221.6	0.103536	20.6	0.0461838	0.0241934	274.73	6155	10.0374	560.33	0.0680921	39	27.3	1632.5	13803.7	11417
Shanghai	0.00594796	196.7	0.155019	37.1	0.483508	0.268368	377.73	4716	2.30223	125.783	3.91599	1	37.2	2892.2	30374.7	19965
Jiangsu	0.511467	244.3	0.293342	34.5	0.0929098	0.0701102	334.02	15202	8.01943	896.879	0.794533	22	26.2	2959.9	20845.1	16567
Zhejiang	0.479692	244.5	0.474535	45.5	0.152518	0.0456685	357.45	25861	7.22432	437.031	0.536045	14	30.3	2952.9	27302.4	19707
Anhui	0.237625	265.6	0.104527	25.6	0.143025	0.061839	303.83	10479	4.83437	966.562	0.0670872	25	33	1556.1	13996	12748
Fujian	0.419188	249.5	0.350627	31.9	0.0899767	0.0257988	334.44	10255	3.07075	1377.36	0.298081	26	35.7	1817.1	17821.2	14943
Jiangxi	0.21574	272.6	0.228156	23.6	0.124046	0.0461735	296.23	7384	4.51222	697.788	0.0584416	19	31.3	1214.7	14459.9	10885
Shandong	0.244928	229.1	0.192791	37.7	0.239947	0.150555	301.13	14762	6.78736	1384.54	0.107158	20	28.1	1873	16297	11270
Henan	0.154893	262.7	0.0655699	29.2	0.103811	0.044461	295.76	14138	7.83154	990.601	0.0701762	39	26.7	1286	13830.7	10392
Hubei	0.17617	268.1	0.170797	31.9	0.0964114	0.043451	319.48	14210	3.85737	1609.34	0.0715771	32	28.2	1933.1	14977.8	13946
Hunan	0.178579	285.6	0.106763	27.4	0.0860866	0.0710521	286.81	10433	4.33444	1236.98	0.0449022	26	29.2	1449.7	14092.5	12721
Guangdong	0.180207	290.4	0.105889	35.3	0.278452	0.17114	331.92	25111	2.60439	2425.94	0.414565	28	36.6	1930.4	17167.7	15411
Guangxi	0.199664	294.4	0.0911037	20.0	0.0595176	0.0415635	289.25	8024	3.66289	1340.26	0.045405	29	30.1	1528.1	12434.8	10617
Hainan	0.205985	276.3	0.175312	10.0	0.140408	0.0579347	309.72	1767	3.19499	480.669	0.0433915	7	41.8	1105.3	13988.9	10956
Chongqing	0.204356	264	0.0793561	17.8	0.193934	0.0752566	301.53	6786	3.65598	561.383	0.0752841	14	34.9	1502.5	13781.2	11977
Sichuan	0.220186	255.3	0.0871801	17.0	0.0983448	0.0574308	294.3	20170	2.84543	2528.85	0.0513311	47	35.8	1578.3	13331.4	12723
Guizhou	0.08507	287.5	0.191083	11.1	0.105001	0.0401415	276.91	8332	3.10696	1164.97	0.0510109	19	28.3	1373.1	9716.1	9170
Yunnan	0.123746	278.8	0.0544903	10.0	0.069112	0.0415362	285.79	9100	2.07944	1975.96	0.0424353	26	29.5	1507.3	10767.9	9123
Tibet	0.0517094	250.4	0.00025641	3.4	0.0770473	0.0311935	274.33	1167	6.99744	27.9342	0.00683761	5	36.1	1396.6	11449.8	7452
Shannxi	0.17913	258.9	0.148108	14.9	0.0760299	0.0340282	295.95	8366	2.87537	1126.81	0.0842371	22	25.6	1222.5	11212.8	10071
Gansu	0.219684	300.8	0.0233992	21.2	0.0624869	0.0968399	266.82	4725	2.5065	662.022	0.0467194	27	29.7	1077.9	8804.1	9065
Qinghai	0.137052	279.7	0.00756972	14.5	0.0611354	0.0615357	263.12	1098	4.96947	81.6855	0.0262948	19	29.5	1765.2	10393.3	10352
Ningxia	0.157621	288	0.0130112	23.2	0.0760925	0.0619908	272.92	1508	6.32655	91.0093	0.0561338	10	27.3	1818.7	11707.6	10790
Xinjiang	0.168939	202.7	0.0211389	13.6	0.0664278	0.0453495	271.84	3692	5.06245	718.583	0.103106	44	30	1301.1	11974.5	9421

## Sheet: 2019
Region	Rural Internet penetration rate	Rural mobile phone penetration rate	Rural radio and television penetration rate	Rural computer penetration rate	Digital Sales	Digital procurement	Digital Finance	Number of rural express outlets	Gross power of agricultural machinery per capita	Per capita value of agriculture, forestry and fisheries	Rural electricity consumption per capita	Number of agrometeorological observation stations	Engel's coefficient for rural households	Level of consumption of digitized services	Income of the rural population	Consumption of the rural population
Beijing	0.223105	249.2	0.329964	65.4	0.655546	0.378628	399	4927	2.89623	97.266	0.244765	7	25.33	3384.5	28928.4	21881
Tianjin	0.203226	232.4	0.228571	35.2	0.22954	0.166938	344.11	3266	6.17364	67.1167	0.180645	5	30.82	2532.1	24804.1	17843
Hebei	0.310228	246.4	0.0531922	39.1	0.0779419	0.0550622	305.06	12352	8.34829	726.072	0.163388	30	29.16	1826.6	15373.1	12372
Shanxi	0.160192	216.6	0.077031	26.0	0.125973	0.079173	308.73	7269	3.28485	495.166	0.0774742	31	28.28	1057	12902.4	9728
Inner Mongolia	0.108272	238.5	0.0175309	20.2	0.1492	0.0947741	293.89	5880	8.13636	390.388	0.112593	35	27.28	2354.4	15282.8	13816
Liaoning	0.104387	220.9	0.138262	25.5	0.165438	0.103411	311.01	9076	3.49934	1248.31	0.143786	28	26.55	1770.3	16108.3	12030
Jilin	0.102769	247.4	0.160383	27.4	0.050892	0.0246359	292.77	5100	7.46247	327.335	0.0584665	25	28.15	1700.7	14936	11457
Heilongjiang	0.232292	236.1	0.0922743	20.3	0.0442323	0.0232495	292.87	6638	11.172	530.789	0.0743056	39	26.81	1908.6	14982.1	12495
Shanghai	0.00524345	203.5	0.152434	40.0	0.53866	0.299242	410.28	5503	2.40196	118.588	4.12734	1	36.41	3008.8	33195.2	22449
Jiangsu	0.58675	244.7	0.298799	31.9	0.100082	0.07519	361.93	21469	7.24018	1036.32	0.835806	22	26.23	3112.9	22675.4	17716
Zhejiang	0.509106	249.6	0.472958	46.1	0.183824	0.0641222	387.49	27381	7.80655	429.799	0.566611	14	30.58	2965.4	29875.8	21352
Anhui	0.269633	271.7	0.105615	25.3	0.151161	0.0605583	330.29	13104	4.93763	1045.47	0.0722307	25	32.7	1709.4	15416	14546
Fujian	0.593303	261.5	0.346501	33.8	0.105794	0.0407569	360.51	8902	3.3542	1382.32	0.314447	26	35.53	1903.4	19568.4	16281
Jiangxi	0.249405	274.1	0.170779	25.5	0.120342	0.0555026	319.13	8897	5.0443	690.143	0.0645022	19	30.42	1425.3	15796.3	12497
Shandong	0.263882	231.4	0.179424	41.7	0.182624	0.11284	327.36	19038	7.38626	1309.41	0.113103	20	27.81	1999	17775.5	12309
Henan	0.171996	269.7	0.0649023	30.1	0.0793461	0.0457967	322.12	16627	8.27898	1031.74	0.077707	39	26.24	1369	15163.7	11546
Hubei	0.220911	270.8	0.174934	33.6	0.104215	0.067677	344.4	13703	4.07834	1638.38	0.0789567	32	27.16	2228.8	16390.9	15328
Hunan	0.228496	286	0.0921062	27.2	0.0863486	0.0578607	310.85	11474	4.5924	1394.71	0.0470796	26	28.81	1642.9	15394.8	13969
Guangdong	0.272278	286.3	0.117213	38.4	0.279369	0.202826	360.61	30019	2.98396	2404.82	0.423888	28	37.11	2139.8	18818.4	16949
Guangxi	0.256722	289.5	0.105122	21.5	0.0747042	0.0638176	309.91	9461	4.03785	1361.81	0.0539906	29	30.91	1715.6	13675.7	12045
Hainan	0.246782	290.7	0.125	12.8	0.155418	0.0557327	328.75	1684	3.3183	509.116	0.0462871	7	41.71	1305.5	15113.1	12418
Chongqing	0.240474	269.3	0.0737414	20.1	0.201768	0.072855	325.47	8834	3.83952	608.88	0.0798618	14	34.89	1585.6	15133.3	13112
Sichuan	0.263171	260.5	0.0927843	17.7	0.11578	0.0795621	317.11	24583	2.96442	2661.35	0.0552039	47	34.71	1808	14670.1	14056
Guizhou	0.0949116	298.7	0.224638	13.5	0.0844042	0.0365072	293.51	10148	3.54715	1096.37	0.0561864	19	27.07	1712.2	10756.3	10222
Yunnan	0.153802	289.8	0.0466942	8.8	0.084379	0.0403121	303.46	10250	2.15341	2292.05	0.0497521	26	31.82	1663	11902.4	10260
Tibet	0.0682203	258	0.000254237	4.6	0.092237	0.0223819	293.79	1183	7.16667	29.694	0.0105932	5	35.69	1427.6	12951	8418
Shannxi	0.209234	260.6	0.154158	15.2	0.0773188	0.0395918	322.89	10109	2.90349	1218.12	0.0902423	22	25.9	1360.3	12325.7	10935
Gansu	0.260226	302.5	0.0228779	17.9	0.0634871	0.0904305	289.14	5170	2.64864	712.66	0.0498787	27	29.16	1195.5	9628.9	9694
Qinghai	0.181893	288.9	0.00658436	15.6	0.0716739	0.0744619	282.65	1191	5.38	84.4518	0.0292181	19	29.73	1886.3	11499.4	11343
Ningxia	0.207663	295.5	0.01341	26.1	0.0649593	0.0458317	292.31	1558	6.97792	83.8139	0.0616858	10	27.43	1784.4	12858.4	11465
Xinjiang	0.234974	226.1	0.0130931	9.7	0.0528642	0.0562546	294.34	3720	5.70161	675.361	0.109666	44	28.97	1320.6	13121.7	10318

## Sheet: 2020
Region	Rural Internet penetration rate	Rural mobile phone penetration rate	Rural radio and television penetration rate	Rural computer penetration rate	Digital Sales	Digital procurement	Digital Finance	Number of rural express outlets	Gross power of agricultural machinery per capita	Per capita value of agriculture, forestry and fisheries	Rural electricity consumption per capita	Number of agrometeorological observation stations	Engel's coefficient for rural households	Level of consumption of digitized services	Income of the rural population	Consumption of the rural population
Beijing	0.345788	251.1	0.352711	66.6	0.718682	0.42557	417.88	4495	2.91041	90.5138	0.239194	7	28.5	2924.4	30125.7	20913
Tianjin	0.249057	232.6	0.236792	35.9	0.309966	0.171616	361.46	3926	10.1417	46.9787	0.271698	5	33.37	2504.3	25690.6	16844
Hebei	0.348624	250.9	0.0547651	36.1	0.122239	0.0476928	322.7	14323	9.77387	689.849	0.152584	30	30.6	1892.8	16467	12644
Shanxi	0.178593	211.9	0.0784251	25.5	0.130223	0.0520532	325.73	8185	3.7625	514.509	0.107263	34	31.56	1145	13878	10290
Inner Mongolia	0.11178	236.3	0.0515749	21.8	0.162238	0.116682	309.39	7327	9.15711	379.198	0.138284	35	30.6	2152.1	16566.9	13594
Liaoning	0.0649789	219.6	0.126042	26.3	0.172961	0.105828	326.29	10385	3.91648	1170.07	0.134346	28	29.73	1946.4	17450.3	12311
Jilin	0.12567	245.7	0.233114	27.4	0.0429014	0.0282882	308.26	5736	8.25614	360.459	0.0771205	25	31.4	1899.2	16067	11864
Heilongjiang	0.150504	236.8	0.102722	22	0.0504056	0.0269779	306.08	8391	12.5931	511.24	0.102841	39	34.3	1680.9	16168.4	12360
Shanghai	0.0101504	207	0.128947	40.6	0.606335	0.36181	431.93	5919	3.78148	73.9981	0.0383459	1	39.14	3495.5	34911.3	22095
Jiangsu	0.629231	248.6	0.26092	33.2	0.128289	0.0750236	381.61	24643	7.72415	1029.58	0.213061	22	30.64	2786.9	24198.5	17022
Zhejiang	0.495944	253.1	0.450794	48.2	0.187427	0.0676636	406.88	25229	8.71731	401.149	0.190556	14	32.25	2937.5	31930.5	21555
Anhui	0.315291	272.7	0.105079	26.5	0.165025	0.0718416	350.16	15022	8.34294	680.924	0.105425	25	34.3	1663.7	16620.2	15024
Fujian	0.444308	253.6	0.367138	35.9	0.116541	0.0405241	380.13	8365	3.90155	1256.19	0.226615	26	38.4	1688.3	20880.3	16339
Jiangxi	0.289989	269.2	0.152612	27.6	0.127771	0.0614848	340.61	10491	5.69451	670.951	0.0899329	19	33.6	1402.6	16980.8	13579
Shandong	0.285117	231	0.206171	42	0.189837	0.104808	347.81	17679	7.98594	1276.06	0.129153	20	29.4	2112	18753.2	12660
Henan	0.203498	271	0.0487633	31.7	0.0784048	0.0492468	340.81	19184	8.55576	1163.7	0.0962537	39	27.84	1501.8	16107.9	12201
Hubei	0.267495	274.9	0.238283	34.3	0.118097	0.0685254	358.64	14261	5.1573	1416.17	0.0957317	32	29.74	2175.3	16305.9	14472
Hunan	0.256058	288.4	0.0561898	27.7	0.100759	0.0678869	332.03	12061	7.88158	953.104	0.113102	26	30.96	1730.5	16584.6	14974
Guangdong	0.311676	277.8	0.130135	39.7	0.274704	0.196842	379.53	32335	3.25346	2428.78	0.188599	28	40.8	1958.1	20143.4	17132
Guangxi	0.304785	283.4	0.127486	20.8	0.0956787	0.0552871	325.17	10311	4.50508	1312.58	0.09204	29	34.57	1681.8	14814.9	12431
Hainan	0.276617	283.8	0.116368	12.7	0.169182	0.0577773	344.05	2109	3.6	505.838	0.136567	7	43.8	1412.4	16278.8	13169
Chongqing	0.258163	268.3	0.162286	21.8	0.232028	0.0857939	344.76	10164	3.96296	693.686	0.0841837	14	36.66	1591.5	16361.4	14140
Sichuan	0.30624	259.2	0.080889	18.5	0.121678	0.0908217	334.82	28160	3.08301	2989.42	0.0708448	47	36.6	1935	15929.1	14953
Guizhou	0.124128	299.8	0.238384	13.4	0.091157	0.0432409	307.64	11565	4.07319	1070.08	0.0888213	19	36.75	1543.2	11642.3	10818
Yunnan	0.171259	290	0.0558245	10.8	0.0946583	0.0553069	318.48	11767	2.273	2604.71	0.069521	26	34.3	1691.7	12841.9	11069
Tibet	0.105532	262.8	0.000255319	5.3	0.0395228	0.0064645	310.53	1232	8.35942	27.9367	0.0153191	5	37.78	1386.2	14598.4	8917
Shannxi	0.234665	259.9	0.161307	16.7	0.0814404	0.0391749	342.04	12492	3.77848	1073.61	0.0962085	22	27.98	1460.9	13316.5	11376
Gansu	0.281172	302.3	0.0163515	20	0.06057	0.0908382	305.5	5991	3.83501	548.527	0.0871967	27	30.89	1234.4	10344.3	9923
Qinghai	0.211392	291.9	0.00383966	16.9	0.0669812	0.0655858	298.23	1671	6.92113	73.2687	0.0586498	19	30.2	2146.7	12342.5	12134
Ningxia	0.243874	292.9	0.0136759	27.7	0.0595253	0.0489852	310.02	1637	7.76024	90.5992	0.142688	10	28.41	2022.4	13889.4	11724
Xinjiang	0.209236	236.5	0.00754885	12.2	0.0529901	0.0523669	308.35	4019	6.36826	677.674	0.193073	44	32.2	1344.2	14056.1	10778

[truncated: 2 more sheets: 2021, 2022]
