# Supplementary material for: Coupling coordination of digital village construction and high-quality agricultural development in China
Source: PLoS One. 2025 Feb 7;20(2):e0319090. doi: 10.1371/journal.pone.0319090 (PMC11805439; doi:10.1371/journal.pone.0319090)
Supplement: S1 Data — (ZIP) [file pone.0319090.s001.zip › S1 Data/Measurement of high-quality agricultural development.xlsx]

## Sheet: 2011
Region	Investment in agricultural science and technology activities	Degree of agricultural mechanization	Labor productivity	Food output rate	Effective irrigation rate	Industrial structure optimization index	Cultivation diversification index	Comparison of income of urban and rural residents	Comparison of consumption between urban and rural residents	Strength of the urban-rural dichotomy	Pesticide application intensity	Fertilizer application intensity	Intensity of plastic film use in rural areas	Forest cover rate	Crop damage rate	Dependence on foreign trade in agricultural products	Percentage of social security in rural areas	Level of rural health care	Engel's coefficient for rural households	Per capita disposable income of rural residents
Beijing	19.7881	1.19459	2.30457	0.581662	0.691771	0.550036	0.307997	2.64627	2.38743	7.14687	0.0130073	0.457369	0.0438467	31.72	0.327986	0.0494158	0.025641	7.72	32.4	13742
Tianjin	11.4453	1.32374	1.92812	0.520592	0.722222	0.423083	0.335897	2.02311	2.28792	6.00025	0.00811111	0.521154	0.0268547	8.24	0.395062	0.0455937	0.0471154	5.28	35.3282	11941
Hebei	43.0293	1.57642	1.82007	0.504701	0.523908	0.392749	0.283529	2.50543	2.24868	3.94401	0.00946077	0.371884	0.0141086	22.29	0.381768	0.0124109	0.0720111	2.97	33.53	7186.8
Shanxi	12.1091	0.720212	0.902462	0.362846	0.347567	0.34064	0.134171	2.88594	2.32908	9.78738	0.00747406	0.301706	0.0109367	14.12	0.536749	0.000666381	0.107463	3.71	37.7135	6225
Inner Mongolia	19.8578	0.345256	1.93114	0.429291	0.432128	0.520324	0.217781	2.99813	2.30727	5.95372	0.00344224	0.248864	0.00853177	20	0.446185	0.00407467	0.152687	3.87	37.5297	6942
Liaoning	74.3858	0.478716	2.41949	0.642154	0.383139	0.609062	0.235401	2.66658	2.98381	3.64031	0.0136443	0.348892	0.0345775	35.13	0.384496	0.0327796	0.0813913	3.28	39.1	8011
Jilin	23.3922	0.335413	1.95956	0.697674	0.346116	0.497305	0.129675	2.23251	2.40654	3.77412	0.00873083	0.373782	0.0109279	38.93	0.359669	0.0154187	0.112529	4.18	35.3	7634
Heilongjiang	40.2218	0.258551	2.67063	0.484278	0.35447	0.41934	0.0589058	2.26212	2.37425	4.07351	0.00637803	0.186895	0.00618421	42.39	0.444105	0.0141371	0.113246	3.41	35.1	7382
Shanghai	9.80491	0.563433	3.35032	0.654858	0.498278	0.497014	0.534948	2.35617	2.86341	5.56224	0.0157139	0.298802	0.0511458	9.41	0.378601	0.0355386	0.025188	7.71	40.1	15737
Jiangsu	113.818	0.895004	2.93049	0.62186	0.498215	0.493789	0.305877	2.37993	2.08682	4.17214	0.0112877	0.440038	0.0138898	10.48	0.322352	0.017888	0.063944	3.61	38.5	10744
Zhejiang	46.9584	1.24203	2.86541	0.623236	0.591546	0.539399	0.490762	2.13707	2.04553	3.70598	0.0259285	0.373858	0.0237203	57.41	0.36952	0.0201016	0.0324944	4.96	37.6	14197
Anhui	43.4509	0.961029	1.1683	0.473533	0.393183	0.479826	0.266145	2.69344	1.89447	4.89303	0.0130197	0.36537	0.00954394	26.06	0.150698	0.00691568	0.0872683	2.25	41.5	6811
Fujian	32.3237	0.934898	2.59965	0.548419	0.423257	0.565435	0.463295	2.54379	2.12804	3.92808	0.0254948	0.529049	0.0252927	63.1	0.362885	0.039619	0.0572892	2.99	46.4	8952
Jiangxi	18.1666	1.36129	1.63812	0.562396	0.340393	0.57805	0.334749	2.4803	2.0925	3.98639	0.0181412	0.256561	0.00869541	58.32	0.396819	0.00193275	0.0862148	2.66	45.2002	7133
Shandong	158.026	1.58212	1.74075	0.619427	0.458969	0.47428	0.342334	2.58225	2.58043	5.40689	0.0151685	0.435916	0.0292964	16.72	0.196297	0.0561583	0.0652577	4.23	35.7096	8395
Henan	60.8556	1.2884	1.5155	0.562125	0.361216	0.405519	0.308495	2.52697	2.60029	5.19479	0.00902943	0.472494	0.0106333	20.16	0.257309	0.00615922	0.0849442	2.67	36.1055	6989
Hubei	66.5731	0.673621	1.59523	0.579438	0.306593	0.440581	0.485355	2.41154	2.04614	5.95574	0.0174196	0.443081	0.00812076	31.14	0.306318	0.00552957	0.109885	3.16	39	7540
Hunan	50.6883	1.19275	1.44053	0.602385	0.32878	0.418225	0.419234	2.76744	2.31834	4.91558	0.0143336	0.28861	0.00877517	44.76	0.402139	0.00290249	0.0976762	3	45.2384	7082
Guangdong	84.7428	0.928305	1.98493	0.53786	0.409703	0.525275	0.446544	2.70109	2.51825	0.426361	0.0249523	0.527778	0.00963145	49.44	0.235798	0.0230562	0.0572094	2.96	49.1	8889
Guangxi	26.1421	0.685989	1.30818	0.465341	0.255022	0.517809	0.487568	3.0578	2.47009	4.60065	0.0110446	0.404753	0.00623747	52.71	0.443772	0.0245721	0.143659	2.91	43.8	6003
Hainan	4.17398	0.611478	2.89237	0.4366	0.295252	0.595575	0.486341	2.63991	2.64156	2.62915	0.0558917	0.569367	0.0231266	51.98	0.383275	0.0201791	0.0613065	3.48	51.81	6801
Chongqing	15.2109	0.465486	1.48431	0.498761	0.203006	0.376163	0.338021	2.80348	2.65866	6.17873	0.0059547	0.280039	0.0115238	34.85	0.34375	0.00429822	0.106296	3.02	41.5	6605
Sichuan	68.9149	0.508656	1.51293	0.511078	0.271886	0.502446	0.326702	2.73436	2.47178	4.45772	0.00647215	0.262639	0.0127778	34.31	0.471601	0.00351627	0.120391	3.03	46.24	6505
Guizhou	7.54349	0.405946	0.608009	0.286981	0.239224	0.438326	0.39146	3.64814	2.95748	12.4436	0.00288158	0.187366	0.0081369	31.61	0.530581	0.00253942	0.301819	1.99	47.7	4499
Yunnan	13.7473	0.421657	0.833343	0.38679	0.245105	0.518222	0.351046	3.47311	2.71496	8.43381	0.00722265	0.300667	0.0136826	47.5	0.38873	0.0201031	0.175697	2.58	47.1003	5170
Tibet	0.20622	0.967224	0.953846	0.550529	0.850497	0.546494	0.294946	3.37618	3.69644	6.72276	0.00398923	0.198426	0.00427506	11.91	0.224719	0.00457133	0.0991379	2.94	50.5052	4886
Shannxi	42.2689	0.547106	1.46216	0.381097	0.304793	0.340695	0.250203	3.25237	2.66156	5.98388	0.00296819	0.495743	0.00906769	37.26	0.383475	0.00447933	0.153477	3.7	30	5484
Gansu	10.071	0.396529	0.737928	0.358048	0.315478	0.151237	0.307976	3.67158	2.69132	9.64994	0.0167073	0.213051	0.0351639	10.42	0.561898	0.00439161	0.276936	2.97	39.66	4278
Qinghai	2.11814	0.73126	1.295	0.370079	0.459503	0.554198	0.489867	3.38889	2.33618	5.10466	0.00364251	0.150995	0.00987037	4.57	0.148161	0.00166654	0.172845	3.21	37.8325	4806
Ningxia	2.81991	0.59821	1.12393	0.421164	0.378919	0.371239	0.323707	2.91536	2.71033	8.48635	0.00213583	0.303396	0.0120946	9.84	0.354267	0.00261575	0.154472	2.88	37.3	5931
Xinjiang	10.1651	0.349866	1.89527	0.598144	0.779486	0.285295	0.589144	2.81292	2.5712	4.48769	0.00388081	0.368576	0.0367166	4.02	0.513047	0.0142738	0.121861	4.96	36.142	5853

## Sheet: 2012
Region	Investment in agricultural science and technology activities	Degree of agricultural mechanization	Labor productivity	Food output rate	Effective irrigation rate	Industrial structure optimization index	Cultivation diversification index	Comparison of income of urban and rural residents	Comparison of consumption between urban and rural residents	Strength of the urban-rural dichotomy	Pesticide application intensity	Fertilizer application intensity	Intensity of plastic film use in rural areas	Forest cover rate	Crop damage rate	Dependence on foreign trade in agricultural products	Percentage of social security in rural areas	Level of rural health care	Engel's coefficient for rural households	Per capita disposable income of rural residents
Beijing	22.1178	1.09144	2.62304	0.5869	0.734135	0.579743	0.314114	2.62323	2.43514	6.60938	0.0137213	0.484613	0.0443898	31.72	0.664326	0.0642056	0.0221053	7.81	33.2	15365
Tianjin	13.0529	1.29319	2.07637	0.501084	0.703633	0.401417	0.325887	1.95586	2.00624	5.80491	0.0079499	0.511482	0.0258894	8.24	0.622754	0.0456966	0.0397638	5.42	36.22	13593
Hebei	52.3155	1.60923	2.05501	0.515137	0.52416	0.369903	0.282334	2.47879	2.13176	3.70955	0.00965986	0.37498	0.014455	22.29	0.566892	0.0105397	0.0536359	3.06	32	8158
Shanxi	14.341	0.751901	1.05419	0.387088	0.346383	0.330637	0.135658	2.8641	2.0642	8.54985	0.00782805	0.310654	0.0120438	14.12	0.509774	0.000754841	0.0872032	3.8	33.42	7064
Inner Mongolia	23.741	0.356998	2.21595	0.462035	0.436852	0.521683	0.218703	2.9677	2.22178	5.63638	0.00418283	0.264188	0.00967766	20	0.660698	0.00385775	0.120488	3.94	37.3	7956
Liaoning	80.5783	0.505491	2.6908	0.643552	0.403463	0.581577	0.235905	2.67498	3.01765	3.44089	0.0140248	0.348881	0.0344497	35.13	0.795723	0.0329365	0.0611444	3.43	38.4	9061
Jilin	27.6074	0.362818	2.24506	0.725116	0.348417	0.465333	0.132603	2.21393	2.31822	3.75883	0.00964027	0.388892	0.0106677	38.93	0.344975	0.016027	0.0627547	4.37	36.7	8741
Heilongjiang	50.9058	0.287324	3.33864	0.500152	0.390331	0.397287	0.0586337	2.25816	2.38575	3.19217	0.00657931	0.196372	0.00691264	42.39	0.341195	0.0136304	0.0743462	3.58	37.9	8367
Shanghai	10.7732	0.598831	2.7965	0.652452	0.51307	0.492318	0.51637	2.35675	2.76386	7.07886	0.0149961	0.283578	0.0497551	9.41	0.564626	0.0348157	0.0132296	7.57	40	17452
Jiangsu	138.65	0.919275	3.38042	0.631957	0.513581	0.486863	0.302551	2.37435	2.07368	3.9162	0.0109356	0.432589	0.0147093	10.48	0.531039	0.0164468	0.045972	3.87	37.4	12133
Zhejiang	54.959	1.25765	3.22814	0.615053	0.632915	0.529881	0.461492	2.14134	2.01716	3.50608	0.0270519	0.396696	0.0267993	57.41	0.457236	0.0185268	0.0268848	5.34	37.7	15806
Anhui	54.5758	1.00366	1.31829	0.496693	0.399693	0.474252	0.261729	3.04346	1.92501	4.62811	0.0130152	0.371811	0.0101644	26.06	0.482256	0.0075981	0.0668536	2.51	39.3	6811
Fujian	38.1636	0.961447	2.95633	0.548913	0.427957	0.555578	0.469268	2.52361	2.09859	3.79833	0.0255605	0.534223	0.0259343	63.1	0.544256	0.0385901	0.047025	3.31	46	10164
Jiangxi	20.9422	1.49171	1.8966	0.567154	0.345175	0.574908	0.334667	2.81579	2.06752	3.73454	0.0181746	0.255751	0.00909971	58.32	0.590646	0.00233118	0.0638488	2.83	43.53	7133
Shandong	185.69	1.62656	1.9569	0.626383	0.465456	0.493389	0.337232	2.5769	2.4348	5.1998	0.0149034	0.438299	0.029268	16.72	0.313618	0.0539025	0.0538329	4.68	34.3	9506
Henan	69.4671	1.33296	1.6747	0.564696	0.364995	0.388464	0.299884	2.83918	2.4847	5.0967	0.00899504	0.47987	0.0108797	20.16	0.234663	0.00551637	0.0674503	2.85	33.82	6989
Hubei	77.3129	0.726314	1.77089	0.584149	0.315502	0.452221	0.48259	2.73515	1.9715	5.95816	0.0172702	0.439292	0.0080511	31.14	0.445744	0.00413824	0.085318	3.3	37.6	7540
Hunan	59.5554	1.25162	1.53857	0.612571	0.319057	0.396015	0.423395	3.1309	2.22973	5.14936	0.014448	0.292649	0.00934409	44.76	0.513089	0.00324442	0.0782731	3.11	43.9	7082
Guangdong	98.6681	0.95498	2.29195	0.549681	0.404882	0.510075	0.451313	2.69837	2.51126	4.78235	0.0245978	0.530067	0.00959694	49.44	0.470278	0.0236084	0.0490212	3.1	49.1	9999
Guangxi	30.0026	0.724004	1.46685	0.483823	0.253393	0.506119	0.49543	2.99985	2.33724	4.83603	0.0111439	0.409364	0.00652665	52.71	0.529565	0.0321896	0.125443	3.12	42.8	6894
Hainan	5.25147	0.660383	3.26152	0.454856	0.300433	0.568362	0.486777	2.61592	2.63442	2.47181	0.0463808	0.532413	0.0250339	51.98	0.636364	0.0173889	0.0553812	3.65	50.9	7816
Chongqing	18.2922	0.474034	1.76964	0.50385	0.202136	0.365799	0.35026	2.79073	2.63977	5.60846	0.0056014	0.276045	0.0117687	34.85	0.552541	0.00627275	0.0575969	3.39	38.9	7526
Sichuan	79.6851	0.548714	1.73081	0.512507	0.275722	0.491103	0.330206	2.71529	2.36616	4.36495	0.00624594	0.261986	0.0131332	34.31	0.421655	0.00284505	0.094869	3.3	46.85	7432
Guizhou	8.8993	0.462787	0.748503	0.353305	0.234342	0.411045	0.410697	3.6069	2.90379	10.4419	0.00278801	0.189469	0.00850142	31.61	0.40712	0.00276636	0.224508	2.3	44.6	5159
Yunnan	16.8303	0.461774	1.0277	0.397559	0.242457	0.485294	0.364256	3.43524	2.69871	7.50365	0.00799462	0.30374	0.014635	47.5	0.368054	0.0211056	0.153563	2.82	45.61	5930
Tibet	0.297225	1.05156	1.03077	0.555295	0.823934	0.54872	0.29959	3.22253	3.67205	6.76475	0.00378279	0.204918	0.00472131	11.91	0.479167	0.00397958	0.135391	2.52	53.65	5698
Shannxi	46.9023	0.589688	1.6937	0.398114	0.301343	0.339135	0.262086	3.22498	2.60031	5.88223	0.00305594	0.565793	0.00921997	37.26	0.369031	0.00395056	0.107878	4.06	29.72	6285
Gansu	12.5144	0.423349	0.865505	0.572187	0.617954	0.1181	0.0763882	3.64612	2.73169	9.03426	0.0351214	0.438613	0.0716135	10.42	0.480669	0.00485117	0.220372	3.13	37.13	4931
Qinghai	2.26535	0.739167	1.59279	0.362241	0.462459	0.556204	0.485116	3.2778	2.23711	4.50943	0.0033168	0.170893	0.00979236	4.57	0.563589	0.0012414	0.134228	3.14	34.81	5594
Ningxia	3.30611	0.613783	1.28746	0.452735	0.395899	0.377685	0.332608	2.87884	2.61119	7.95483	0.00220772	0.31746	0.0123133	9.84	0.397234	0.0024087	0.113043	2.91	35.34	6776
Xinjiang	12.6252	0.382452	2.17512	0.597316	0.786329	0.288853	0.584067	2.766	2.5026	4.38394	0.00387361	0.376081	0.0366432	4.02	0.549831	0.0123047	0.108035	4.82	36.1	6876

## Sheet: 2013
Region	Investment in agricultural science and technology activities	Degree of agricultural mechanization	Labor productivity	Food output rate	Effective irrigation rate	Industrial structure optimization index	Cultivation diversification index	Comparison of income of urban and rural residents	Comparison of consumption between urban and rural residents	Strength of the urban-rural dichotomy	Pesticide application intensity	Fertilizer application intensity	Intensity of plastic film use in rural areas	Forest cover rate	Crop damage rate	Dependence on foreign trade in agricultural products	Percentage of social security in rural areas	Level of rural health care	Engel's coefficient for rural households	Per capita disposable income of rural residents
Beijing	23.6498	0.938969	2.92112	0.604783	0.63101	0.595998	0.344742	2.6059	2.33206	6.10669	0.015934	0.527835	0.0509526	35.84	0.405204	0.0449984	0.0207612	8.14	34.6	17101.2
Tianjin	15.1137	1.26443	2.24366	0.52494	0.652313	0.381408	0.297149	1.88763	1.78577	5.40771	0.00768532	0.5132	0.027246	9.87	0.192308	0.0429748	0.0428	5.28	34.86	15352.6
Hebei	61.396	1.64286	2.28502	0.532782	0.497077	0.342729	0.278117	2.41921	2.02928	3.47795	0.00991176	0.37832	0.015545	23.41	0.477451	0.0123318	0.0585797	3.18	29.4	9187.7
Shanxi	17.7385	0.783678	1.17838	0.400941	0.365585	0.320637	0.134333	2.79992	2.13116	7.58561	0.00807265	0.319903	0.0122671	18.03	0.362911	0.00120479	0.089916	3.78	33	7949.5
Inner Mongolia	27.8012	0.372932	2.50217	0.493654	0.410168	0.508601	0.22102	2.89419	2.11938	5.32185	0.00434497	0.280678	0.011208	21.03	0.49524	0.00432361	0.127079	4.08	35.54	8984.9
Liaoning	90.0484	0.527487	2.88593	0.680511	0.334499	0.568459	0.233416	2.62735	2.74716	3.24674	0.0142642	0.360673	0.0347054	38.24	0.60222	0.0344918	0.0603825	4.14	32.9	10161.2
Jilin	28.8991	0.389638	2.48619	0.741352	0.278977	0.445748	0.115128	2.18093	2.11897	3.74748	0.00942362	0.40051	0.0108043	40.38	0.355263	0.0150418	0.0685013	3.7	33	9780.7
Heilongjiang	63.4179	0.305678	4.00019	0.519188	0.43785	0.373645	0.0521605	2.22521	2.18354	2.45402	0.00688611	0.200807	0.00699774	43.16	0.693501	0.0160823	0.0789987	3.74	35.2	9369
Shanghai	11.4586	0.602128	2.55242	0.677745	0.487914	0.496626	0.553406	2.33639	2.49285	6.85781	0.0133024	0.286244	0.0515134	10.74	0.303571	0.0338995	0.0129412	7.66	39.7	19208.3
Jiangsu	153.489	0.961585	3.70845	0.638524	0.492643	0.482745	0.302306	2.33594	2.06915	3.90293	0.0105624	0.425321	0.0152072	15.8	0.397044	0.014287	0.0446006	3.94	36.3	13521.3
Zhejiang	60.8576	1.24448	3.72845	0.585467	0.609624	0.519156	0.457719	2.1196	1.97251	3.20642	0.0269034	0.399671	0.0279696	59.07	0.442083	0.0172054	0.0264142	5.69	35.6	17493.9
Anhui	65.3183	1.04372	1.47864	0.495012	0.481301	0.475402	0.259379	2.57503	2.02694	4.44259	0.0131656	0.378287	0.0106066	27.53	0.288015	0.00863073	0.0692184	2.63	39.6	8850
Fujian	42.668	0.998581	3.41521	0.552699	0.489669	0.54984	0.475569	2.47036	2.05938	3.57311	0.0252177	0.526132	0.0258066	6595	0.533598	0.0385824	0.0483913	3.74	38.9	11404.8
Jiangxi	23.9693	0.652382	2.1315	0.573329	0.359399	0.575916	0.335284	2.43376	2.03364	3.65169	0.0179955	0.255016	0.0092571	60.01	0.577829	0.00290962	0.0704516	2.95	42.3	9088.8
Shandong	213.013	1.66893	2.2565	0.620761	0.430836	0.47419	0.335429	2.51542	2.42053	4.9165	0.0144295	0.430651	0.0290375	16.73	0.36307	0.0535926	0.0572972	5.02	34.5	10686.9
Henan	77.9365	1.36966	1.87241	0.566734	0.34692	0.394328	0.296136	2.42399	2.39802	4.86367	0.00908004	0.486194	0.0117146	21.5	0.304094	0.00587059	0.0724023	3.09	34.45	8969.1
Hubei	86.5073	0.772672	1.97707	0.58738	0.344355	0.455685	0.474674	2.33888	1.95338	5.84843	0.0156858	0.434112	0.00818016	38.4	0.383577	0.00555674	0.089348	3.78	36.8	9691.8
Hunan	61.5668	1.30956	1.56351	0.592655	0.356566	0.384843	0.429295	2.69721	2.15333	5.62443	0.0143697	0.286936	0.00952682	47.77	0.508828	0.00356375	0.0837095	3.37	38.38	9028.6
Guangdong	110.898	0.978297	2.60026	0.524765	0.37691	0.490901	0.466252	2.66873	2.419	4.48746	0.0234329	0.519146	0.00974458	51.26	0.397532	0.0225569	0.0453838	3.04	49	11067.8
Guangxi	32.4825	0.765489	1.58564	0.494733	0.258484	0.502475	0.498794	2.91142	2.39768	4.88172	0.0112489	0.41664	0.00675862	56.51	0.257344	0.0281331	0.133192	3.35	40	7793.1
Hainan	5.36088	0.690932	3.79354	0.452584	0.307628	0.56889	0.502712	2.54621	2.48322	2.13627	0.0512591	0.561188	0.0275088	55.38	0.56527	0.0154375	0.0558087	3.84	49.5	8801.7
Chongqing	19.214	0.488191	2.05369	0.509384	0.186725	0.358937	0.37667	2.7151	2.45646	5.20866	0.00507591	0.267153	0.0118532	38.43	0.369866	0.00675024	0.0499204	3.55	43.8	8492.5
Sichuan	84.7704	0.586966	1.84769	0.523517	0.270242	0.483388	0.331774	2.65228	2.18574	4.49407	0.00619219	0.259342	0.0132051	35.22	0.335579	0.00259242	0.0984764	3.56	40.03	8380.7
Guizhou	9.85049	0.492689	0.872254	0.330298	0.171963	0.400958	0.421458	3.48689	2.60215	9.28045	0.00250088	0.180702	0.00881152	37.09	0.552746	0.00212788	0.21148	2.87	43	5897.8
Yunnan	19.2815	0.493633	1.21555	0.405387	0.232264	0.470734	0.370555	3.34047	2.83248	7.04838	0.00766375	0.306371	0.0149137	50.03	0.453497	0.0194843	0.167504	3.27	44.22	6723.6
Tibet	0.35598	1.17089	1.11308	0.546902	0.96247	0.547656	0.292438	3.11197	3.33471	7.21003	0.00414722	0.229284	0.00537409	11.98	0.402715	0.00396321	0.136515	2.95	54.25	6553.4
Shannxi	55.3762	0.614404	1.92927	0.391549	0.283425	0.332706	0.27264	3.15079	2.52759	5.7377	0.00304474	0.566175	0.00956828	41.42	0.475412	0.00330781	0.108523	4.54	31.82	7092.2
Gansu	13.7275	0.449636	0.985996	0.398398	0.301718	0.104784	0.328297	3.55586	2.54881	8.49451	0.0182711	0.222515	0.0389556	11.28	0.510874	0.00392432	0.227351	3.29	34.47	5588.8
Qinghai	2.49104	0.698062	1.88718	0.365714	0.336272	0.554302	0.496222	3.14968	2.16134	4.29653	0.00359302	0.176322	0.0116445	5.63	0.351051	0.0011594	0.138966	3.58	30.9	6461.6
Ningxia	3.8808	0.626025	1.51378	0.465818	0.394212	0.377502	0.366174	2.82627	2.34525	7.03399	0.0021341	0.319443	0.013147	11.89	0.53236	0.00299087	0.121656	3.11	34.4	7598.7
Xinjiang	14.3433	0.419732	2.5237	0.616163	0.915122	0.317938	0.571245	2.68792	2.37336	4.04483	0.00408361	0.389847	0.0396497	4.24	0.691572	0.0106023	0.107154	5.5	33.86	7846.6

## Sheet: 2014
Region	Investment in agricultural science and technology activities	Degree of agricultural mechanization	Labor productivity	Food output rate	Effective irrigation rate	Industrial structure optimization index	Cultivation diversification index	Comparison of income of urban and rural residents	Comparison of consumption between urban and rural residents	Strength of the urban-rural dichotomy	Pesticide application intensity	Fertilizer application intensity	Intensity of plastic film use in rural areas	Forest cover rate	Crop damage rate	Dependence on foreign trade in agricultural products	Percentage of social security in rural areas	Level of rural health care	Engel's coefficient for rural households	Per capita disposable income of rural residents
Beijing	23.248	1.206	3.03435	0.531614	0.729781	0.630776	0.387047	2.57228	2.31971	6.12173	0.0183733	0.591535	0.0555992	35.84	0.682927	0.0384646	0.0174061	8.08715	27.8	18867.3
Tianjin	16.0601	1.33554	2.33628	0.508965	0.644823	0.372672	0.278079	1.85175	1.76796	5.5829	0.00760334	0.48643	0.0256242	9.87	0.912621	0.0400111	0.0405622	5.52376	31.4	17014.2
Hebei	66.7407	1.58354	2.36525	0.53067	0.505471	0.357359	0.273278	2.36999	1.9646	3.52953	0.00990795	0.385167	0.0158288	23.41	0.568503	0.0114824	0.0566073	3.24691	28.6	10186.1
Shanxi	18.127	0.721579	1.23798	0.404942	0.372197	0.316951	0.131363	2.7322	2.09339	7.3574	0.00820135	0.316118	0.0127877	18.03	0.422156	0.00189004	0.0872829	3.85154	29.4	8809.4
Inner Mongolia	27.9921	0.343712	2.68792	0.48717	0.409445	0.49457	0.231784	2.84173	2.09436	5.21246	0.00419725	0.302746	0.0121546	21.03	0.609328	0.00471294	0.127824	4.40494	30.5	9976.3
Liaoning	85.8255	0.481743	2.91031	0.542147	0.353971	0.56092	0.223097	2.59858	2.63043	3.29612	0.0144795	0.364064	0.0351113	38.24	0.682873	0.0345817	0.0561978	3.3985	28.3	11191.5
Jilin	30.1944	0.336361	2.59936	0.706461	0.289999	0.416822	0.109451	2.15378	2.10762	3.86409	0.0105991	0.403718	0.0103036	40.38	0.461628	0.0124581	0.0692375	4.4485	29.6	10780.1
Heilongjiang	64.5054	0.258373	3.74166	0.533686	0.433931	0.380246	0.0433097	2.16288	2.10307	2.06893	0.0071472	0.206038	0.00690534	43.16	0.565556	0.0175618	0.0797417	3.81573	28.2	10453.2
Shanghai	11.7264	0.561637	2.77393	0.682232	0.515658	0.506952	0.538095	2.30473	2.37395	6.8631	0.01307	0.285714	0.0540252	10.74	0.700935	0.0338647	0.0113636	7.57889	36	21191.6
Jiangsu	163.235	0.897665	4.05157	0.649281	0.506672	0.474788	0.299859	2.2961	1.98613	3.85243	0.0103575	0.421431	0.0156078	15.8	0.359682	0.0132107	0.0419366	4.28528	31.4	14958.4
Zhejiang	62.9156	1.24517	4.05774	0.597884	0.626812	0.500306	0.44292	2.08498	1.87902	3.11089	0.0258347	0.394019	0.0288817	59.07	0.484314	0.0157063	0.0246124	5.82039	31.9	19373.3
Anhui	70.3363	0.963386	1.62153	0.515289	0.484231	0.473386	0.258968	2.50484	2.01817	4.30145	0.0127409	0.381644	0.010749	27.53	0.389833	0.00766512	0.0687171	2.78444	35.6	9916.4
Fujian	46.2202	0.935947	3.7644	0.556901	0.484175	0.528935	0.480436	2.42858	2.00832	3.54964	0.0244625	0.531841	0.0264324	65.95	0.573099	0.0374969	0.0492995	3.81263	38.2	12650.2
Jiangxi	26.094	1.36125	2.38929	0.579747	0.359316	0.571527	0.336271	2.40288	2.00609	3.52519	0.0170118	0.25653	0.00953631	60.01	0.675015	0.00352763	0.0767946	3.01078	36.5	10116.6
Shandong	230.847	1.58758	2.48207	0.617823	0.444102	0.46977	0.325959	2.45929	2.30131	4.73985	0.0141648	0.424084	0.0276473	16.73	0.380544	0.0516558	0.0582056	4.83203	31	11882.3
Henan	83.8127	1.29538	2.10238	0.565369	0.354781	0.37993	0.289916	2.37525	2.22399	4.5624	0.00903208	0.490879	0.0113697	21.5	0.432238	0.0053489	0.0750755	3.18706	29.6	9966.1
Hubei	93.3972	0.678716	2.1841	0.591296	0.351974	0.465092	0.461263	2.2907	1.92155	5.68246	0.0155442	0.429348	0.00852853	38.4	0.324424	0.00516277	0.0860583	4.17211	31.4	10849.1
Hunan	65.0688	1.18959	1.61745	0.603264	0.353894	0.369751	0.432358	2.6411	2.03158	5.98885	0.0141796	0.282731	0.00946386	47.77	0.581287	0.00353668	0.0936851	3.47834	34.3	10060.2
Guangdong	119.013	0.92052	2.84775	0.541404	0.373241	0.482916	0.471643	2.62527	2.35109	4.29427	0.0237442	0.526038	0.00973803	51.26	0.477802	0.0227269	0.0440499	3.30952	39.5	12245.6
Guangxi	32.5119	0.687731	1.66359	0.500179	0.269819	0.4949	0.482673	2.841	2.25393	4.99896	0.0121417	0.436264	0.0074347	56.51	0.357137	0.0291947	0.12902	3.57815	36.9	8683.2
Hainan	6.01832	0.612236	4.13927	0.473604	0.302373	0.536972	0.541647	2.47029	2.49168	2.06688	0.0464169	0.575849	0.0326896	55.38	0.670653	0.0149787	0.0491991	4.10843	43.2	9912.6
Chongqing	20.5083	0.464556	2.28772	0.510368	0.191295	0.348558	0.366597	2.6499	2.28974	5.07037	0.0052076	0.274828	0.0123783	38.43	0.574938	0.00367094	0.0409796	3.23263	40.5	9489.8
Sichuan	91.5738	0.508761	1.95737	0.521833	0.275202	0.477148	0.332473	2.59251	2.1395	4.57247	0.00612937	0.258242	0.013445	35.22	0.400522	0.00256749	0.0976803	3.76217	39.7	9347.7
Guizhou	12.8235	0.407788	1.08922	0.362764	0.177981	0.376542	0.431089	3.3799	2.55528	7.39862	0.00243361	0.183631	0.0088732	37.09	0.559279	0.00221469	0.189713	2.98879	37.2	6671.2
Yunnan	20.2426	0.42343	1.31409	0.412737	0.237542	0.45393	0.373374	3.25894	2.69784	6.82446	0.0079541	0.315384	0.0154277	50.03	0.580499	0.0192849	0.167788	3.49387	35.6	7456.1
Tibet	0.347191	0.967006	1.17436	0.555556	0.972231	0.543685	0.297211	2.99163	3.24948	6.99607	0.00403187	0.211155	0.00686853	11.98	0.875969	0.00211046	0.134583	3.29116	52.6	7359.2
Shannxi	57.929	0.546435	1.96843	0.389339	0.287767	0.31936	0.278173	3.07178	2.41947	6.16065	0.00300157	0.540109	0.00973206	41.42	0.562808	0.00245822	0.101001	4.77514	29.1	7932.2
Gansu	15.4176	0.397274	1.02145	0.407634	0.310339	0.101284	0.319895	3.47386	2.59304	8.62048	0.0186223	0.233521	0.0421507	11.28	0.497034	0.00431347	0.232033	3.43543	34.9	6276.6
Qinghai	2.53873	0.734506	2.01776	0.374152	0.329583	0.559681	0.49413	3.06301	2.12423	4.34444	0.00340618	0.175185	0.0127253	5.63	0.452297	0.00097945	0.131449	3.58413	31.9	7282.7
Ningxia	4.3222	0.597791	1.6119	0.489952	0.398109	0.388638	0.384536	2.76873	2.24283	6.68422	0.00206352	0.316789	0.0121936	11.89	0.356605	0.00516957	0.128105	3.21365	29.9	8410
Xinjiang	15.2895	0.347558	2.68002	0.627022	0.875723	0.321495	0.591145	2.661	2.40122	4.17192	0.00551671	0.429535	0.0476513	4.24	0.574597	0.00902794	0.107276	5.81507	34.5	8723.8

## Sheet: 2015
Region	Investment in agricultural science and technology activities	Degree of agricultural mechanization	Labor productivity	Food output rate	Effective irrigation rate	Industrial structure optimization index	Cultivation diversification index	Comparison of income of urban and rural residents	Comparison of consumption between urban and rural residents	Strength of the urban-rural dichotomy	Pesticide application intensity	Fertilizer application intensity	Intensity of plastic film use in rural areas	Forest cover rate	Crop damage rate	Dependence on foreign trade in agricultural products	Percentage of social security in rural areas	Level of rural health care	Engel's coefficient for rural households	Per capita disposable income of rural residents
Beijing	20.5678	0.848609	2.79125	0.599043	0.790731	0.580437	0.398388	2.56988	2.3175	6.74258	0.0182729	0.604491	0.0598849	35.84	0.822581	0.0409961	0.0168385	8.6	27.7	20568.7
Tianjin	17.7466	1.25177	2.45292	0.519143	0.658571	0.371102	0.253731	1.84513	1.77963	5.26247	0.00752239	0.464819	0.0224989	9.87	0.689655	0.0339999	0.0422764	5.5	29.5	18481.6
Hebei	70.3337	1.70145	2.39977	0.52621	0.508934	0.349658	0.268576	2.36659	1.94913	3.68433	0.00953431	0.383876	0.0157879	23.41	0.53797	0.00998242	0.0579718	3.4	28	11050.5
Shanxi	15.9546	0.825786	1.32038	0.383183	0.387579	0.31963	0.127531	2.73199	2.13165	6.58918	0.00823712	0.314515	0.0127038	18.03	0.479958	0.00121597	0.0788796	3.9	29	9453.9
Inner Mongolia	29.0171	0.411897	2.79002	0.493653	0.407894	0.486413	0.243291	2.83911	2.05659	5.2807	0.00435537	0.303122	0.0125558	21.03	0.644402	0.00542919	0.125838	4.6	29.4	10775.9
Liaoning	72.9587	0.565335	3.62268	0.607297	0.360272	0.49019	0.218607	2.58159	2.42951	3.54132	0.0141887	0.360435	0.0336363	38.24	0.656258	0.0316892	0.0573593	3.5	28.2	12056.9
Jilin	32.3664	0.450409	2.41935	0.718196	0.315344	0.389264	0.105844	2.19853	2.04634	4.69014	0.0109674	0.407107	0.0104178	40.38	0.490073	0.012321	0.0742547	4.5	29	11326.2
Heilongjiang	67.8424	0.343274	3.90694	0.537517	0.449881	0.4211	0.0430129	2.18139	2.04409	2.0288	0.00674711	0.207662	0.00675915	43.16	0.718285	0.0140847	0.0847312	3.9	27.5	11095.2
Shanghai	11.4101	0.626976	2.72832	0.692403	0.553233	0.50566	0.524103	2.28233	2.28739	7.45631	0.0129777	0.291005	0.0529982	10.74	0.414634	0.0383418	0.0109929	7.7	35	23205.2
Jiangsu	176.452	1.05478	4.67366	0.656509	0.510329	0.466776	0.2996	2.28663	1.9379	3.61204	0.0100839	0.41317	0.0146214	15.8	0.463201	0.01297	0.0424713	4.3	31.7	16256.7
Zhejiang	66.1348	1.19312	4.56936	0.588668	0.625256	0.495811	0.442131	2.0693	1.7793	2.94191	0.0246488	0.382013	0.0294512	59.07	0.467955	0.0148574	0.0281746	6.1	31.1	21125
Anhui	75.7862	1.12057	1.7018	0.533417	0.491631	0.480151	0.258935	2.4893	1.92022	4.26885	0.0124069	0.378415	0.0109427	27.53	0.575359	0.00732169	0.0666101	2.9	35.8	10820.7
Fujian	49.8028	1.03585	4.02675	0.554056	0.45539	0.523843	0.488183	2.41251	1.96639	3.48478	0.0239223	0.531034	0.0266233	65.95	0.568126	0.0371748	0.048942	4	37.6	13792.7
Jiangxi	28.9829	0.733383	2.65686	0.579852	0.36344	0.52752	0.335807	2.37901	1.97172	3.35005	0.0168258	0.257389	0.00967486	60.01	0.727872	0.00287285	0.0791491	3.1	36.2	11139.1
Shandong	239.649	1.75443	2.73077	0.629023	0.450227	0.468985	0.320537	2.4396	2.26955	4.63879	0.0136946	0.420351	0.02735	16.73	0.481291	0.0353333	0.0559246	4.7	30.4	12930.4
Henan	85.6332	1.44464	2.33599	0.590921	0.361223	0.368361	0.288236	2.35661	2.17497	4.22345	0.00892534	0.49643	0.0112306	21.5	0.326077	0.00564653	0.0764397	3.3	29.2	10852.9
Hubei	99.7289	0.850257	2.38453	0.605307	0.364563	0.483881	0.438409	2.28396	1.85576	5.45477	0.0151759	0.419873	0.00896849	38.4	0.461456	0.00443467	0.0636727	4.4	30.1	11843.9
Hunan	67.7064	1.4202	1.69759	0.607297	0.357155	0.35	0.432752	2.62343	2.01228	6.4417	0.0140361	0.282781	0.00963508	47.77	0.549471	0.00303803	0.0976651	3.8	32.9	10992.5
Guangdong	127.613	1.03093	3.19772	0.541983	0.370192	0.473229	0.476289	2.60149	2.31226	4.03507	0.0237804	0.536084	0.00978013	51.26	0.584426	0.0220585	0.043134	3.4	40.6	13360.4
Guangxi	30.0401	0.863912	1.97839	0.498415	0.263874	0.488602	0.501312	2.79044	2.1526	4.76694	0.0122118	0.423656	0.00754332	56.51	0.462525	0.0252378	0.116747	3.6	35.4	9466.6
Hainan	5.88004	0.70478	4.5055	0.489883	0.312303	0.52558	0.555661	2.42742	2.24702	1.99142	0.0470839	0.604519	0.0383686	55.38	0.490291	0.011913	0.0441315	3.9	42.7	10857.6
Chongqing	24.7771	0.534746	2.6122	0.516965	0.192178	0.357571	0.375245	2.59303	2.20877	4.71583	0.00508949	0.273226	0.0126299	38.43	0.594633	0.00548824	0.042519	3.4	40	10504.7
Sichuan	105.704	0.654322	2.09128	0.533445	0.282262	0.477017	0.333956	2.55723	2.08377	4.40666	0.00607973	0.257794	0.01364	35.22	0.4059	0.00223781	0.0956368	3.9	39.1	10247.4
Guizhou	16.2047	0.56755	1.41245	0.378824	0.19224	0.353285	0.437967	3.32751	2.54537	5.62391	0.00247591	0.18711	0.00891397	37.09	0.525401	0.00262678	0.157305	3.2	34.2	7386.9
Yunnan	25.137	0.536845	1.39049	0.418158	0.244616	0.464483	0.375515	3.19979	2.58785	6.9103	0.00816188	0.322729	0.0157404	50.03	0.590684	0.0202565	0.171101	3.8	36.4	8242.1
Tibet	0.447692	1.39887	1.19617	0.562325	0.980222	0.545029	0.292326	3.08806	3.05054	7.36041	0.00424842	0.237342	0.00738133	11.98	0.457627	0.00127381	0.13617	3.3	52.2	8243.7
Shannxi	61.9796	0.667626	1.98958	0.399154	0.288661	0.322821	0.282647	3.04066	2.33692	6.28319	0.00305567	0.541253	0.010052	41.42	0.624479	0.00275118	0.0928777	4.9	27.8	8688.9
Gansu	17.4885	0.499544	1.08932	0.41097	0.308968	0.0964377	0.326224	3.42652	2.55505	7.79883	0.0186433	0.23148	0.0434434	11.28	0.577037	0.00480441	0.239446	3.5	32.9	6936.2
Qinghai	1.83914	0.771414	1.98981	0.370624	0.352776	0.545839	0.503761	3.0935	2.24154	4.85169	0.00350287	0.180874	0.013211	5.63	0.742404	0.00106137	0.113978	3.6	29.9	7933.4
Ningxia	4.78641	0.644369	1.90016	0.483645	0.400546	0.358048	0.390796	2.76202	2.25597	5.66691	0.00205045	0.317096	0.0123691	11.89	0.763254	0.00311101	0.141837	3.6	29.1	9118.7
Xinjiang	16.5855	0.479736	2.73741	0.635198	0.858896	0.324415	0.584006	2.78777	2.52208	3.91726	0.00448787	0.430931	0.0467061	4.24	0.613958	0.00838208	0.107856	6.1	34.1	9425.1

## Sheet: 2016
Region	Investment in agricultural science and technology activities	Degree of agricultural mechanization	Labor productivity	Food output rate	Effective irrigation rate	Industrial structure optimization index	Cultivation diversification index	Comparison of income of urban and rural residents	Comparison of consumption between urban and rural residents	Strength of the urban-rural dichotomy	Pesticide application intensity	Fertilizer application intensity	Intensity of plastic film use in rural areas	Forest cover rate	Crop damage rate	Dependence on foreign trade in agricultural products	Percentage of social security in rural areas	Level of rural health care	Engel's coefficient for rural households	Per capita disposable income of rural residents
Beijing	18.5599	0.668054	2.61694	0.61512	0.848547	0.570495	0.423382	2.56729	2.20763	7.51973	0.0200198	0.640687	0.0651717	35.84	0.760807	0.0364857	0.0161512	8.29715	26.9	22309.5
Tianjin	23.1481	1.07576	2.58771	0.549678	0.639858	0.505908	0.254382	1.84851	1.78136	5.23492	0.00690109	0.446578	0.0242988	9.87	0.891667	0.0276079	0.0423237	8.41881	31.3	20075.6
Hebei	81.9242	1.13519	2.59907	0.54686	0.511397	0.43138	0.274098	2.37	1.94999	3.63887	0.00937189	0.380653	0.0158817	23.41	0.388198	0.00925917	0.0557025	3.6083	26.7	11919.4
Shanxi	17.0301	0.429969	1.38751	0.406769	0.399723	0.375434	0.128843	2.71282	2.11645	6.17401	0.0082106	0.314717	0.0131482	18.03	0.410562	0.00156846	0.0788948	3.96889	28.3	10082.5
Inner Mongolia	29.8914	0.359812	2.96917	0.480622	0.3953	0.493561	0.269771	2.84047	1.98412	5.30372	0.00408223	0.296141	0.0120717	21.03	0.627428	0.00616236	0.126457	4.75454	29.3	11609
Liaoning	80.8174	0.435923	2.61015	0.650059	0.387045	0.579468	0.204892	2.55235	2.5114	4.46353	0.0138441	0.36441	0.033777	38.24	0.210861	0.0325409	0.0578322	3.48992	26.9	12880.7
Jilin	36.499	0.444033	2.06878	0.740227	0.322775	0.547869	0.115322	2.18842	2.01302	5.46873	0.0103101	0.411536	0.0104936	40.38	0.610532	0.0121111	0.0743154	4.69845	28.6	12122.9
Heilongjiang	66.64	0.355474	4.14213	0.513228	0.477426	0.447088	0.0500382	2.17514	1.9254	1.98565	0.00663695	0.203436	0.00664507	43.16	0.630656	0.0127554	0.089755	4.10686	27.7	11831.9
Shanghai	10.0092	0.641321	2.51573	0.708066	0.644079	0.479104	0.524601	2.26062	2.33478	8.96703	0.0132779	0.312182	0.0578962	10.74	0.709677	0.0391233	0.0125461	7.62088	33.6	25520.4
Jiangsu	189.585	1.0734	4.95772	0.637988	0.528087	0.486584	0.292332	2.28064	1.83206	3.66439	0.0099238	0.407065	0.0148421	15.8	0.221189	0.0132952	0.0422043	4.73288	29.5	17605.6
Zhejiang	75.2747	1.08204	5.37604	0.599172	0.635908	0.516475	0.44803	2.06581	1.73213	2.63668	0.0217561	0.371527	0.0295902	59.07	0.376754	0.0148076	0.0364286	6.72089	31.8	22866.1
Anhui	84.0816	1.17043	1.79961	0.51432	0.49895	0.520119	0.25289	2.48761	1.9059	4.44002	0.0118854	0.36768	0.0109029	27.53	0.415747	0.00795738	0.0524143	3.00012	34.2	11720.5
Fujian	63.7599	0.949712	4.76689	0.553157	0.453474	0.570949	0.494393	2.40106	1.9368	3.20082	0.0237988	0.531947	0.0268225	65.95	0.500905	0.0342181	0.0322378	3.99194	37.3	14999.2
Jiangxi	35.2902	0.714295	2.94746	0.580028	0.36629	0.537775	0.337098	2.36231	1.93865	3.26669	0.0165785	0.255364	0.00948747	60.01	0.5007	0.00256022	0.0870469	3.18114	35.3	12137.7
Shandong	248.546	1.28799	2.82984	0.6258	0.470342	0.502321	0.315469	2.43742	2.25812	4.73978	0.0135457	0.416014	0.0271535	16.73	0.413437	0.0336819	0.0534102	4.72834	29.8	13954.1
Henan	95.7658	1.21502	2.62849	0.578114	0.362273	0.413155	0.289249	2.32826	2.10644	3.9263	0.00878278	0.494047	0.0112732	21.5	0.45908	0.00551353	0.0654952	3.39852	28.5	11696.7
Hubei	112.952	0.798391	2.73247	0.57565	0.370443	0.534703	0.434321	2.30931	1.83214	5.12524	0.0149679	0.418181	0.00858112	38.4	0.549249	0.00401479	0.0566858	4.60868	30.1	12725
Hunan	92.4193	1.46974	1.83679	0.603852	0.356222	0.464791	0.443827	2.62221	2.01505	6.5224	0.0134945	0.280213	0.00962995	47.77	0.423264	0.00330089	0.0925973	3.9458	31.7	11930.4
Guangdong	150.56	0.916743	3.74225	0.542064	0.366753	0.48434	0.480562	2.59671	2.30471	3.66117	0.0235265	0.540283	0.00941976	51.26	0.297447	0.0217065	0.0408158	3.61603	40.4	14512.2
Guangxi	33.5448	0.802553	2.31864	0.503142	0.267858	0.488627	0.507982	2.73411	2.06778	4.16954	0.0139446	0.426505	0.00788326	56.51	0.306746	0.0237443	0.11789	3.8507	34.5	10359.5
Hainan	7.80446	0.714819	5.17951	0.493618	0.35218	0.526934	0.562249	2.40254	2.13149	1.84911	0.0413312	0.6146	0.0324353	55.38	0.19301	0.0112797	0.0442029	3.96541	43.2	11842.9
Chongqing	33.0011	0.553494	3.10885	0.518199	0.191796	0.414818	0.375094	2.5639	2.11282	4.3453	0.00488905	0.26717	0.0125712	38.43	0.627101	0.00685528	0.0517544	3.64917	38.7	11548.8
Sichuan	115.729	0.633798	2.29614	0.539751	0.289204	0.456748	0.336605	2.52921	2.02708	4.31638	0.00596571	0.255946	0.0136077	35.22	0.589625	0.00216338	0.0864518	4.183	38.1	11203.1
Guizhou	19.2781	0.450554	1.6242	0.383002	0.194409	0.390221	0.443736	3.30556	2.54905	4.87342	0.00244372	0.185284	0.00912182	37.09	0.514968	0.00279952	0.148974	3.36972	30.8	8090.3
Yunnan	29.4666	0.554238	1.4891	0.424641	0.252549	0.465033	0.374527	3.17202	2.54017	6.88434	0.00817936	0.328844	0.0161806	50.03	0.503512	0.0211498	0.163345	3.992	35.3	9019.8
Tibet	0.32713	1.42848	1.34615	0.557135	0.975301	0.698219	0.29081	3.05725	3.20264	7.03038	0.00423032	0.228771	0.00691741	11.98	0.751724	0.00322647	0.1103	2.88185	52.4	9093.8
Shannxi	65.7727	0.544404	2.1041	0.400267	0.292593	0.320911	0.282494	3.02669	2.26062	6.31452	0.00308401	0.545021	0.0102217	41.42	0.576169	0.00275712	0.0772054	5.3497	26.9	9396.4
Gansu	22.3888	0.354385	1.12326	0.40533	0.309725	0.283071	0.338474	3.44553	2.60972	7.74579	0.0164359	0.219568	0.045863	11.28	0.60664	0.00352186	0.238926	3.58665	31.3	7456.9
Qinghai	2.10007	0.778079	2.14757	0.368196	0.360502	0.541024	0.499198	3.08815	2.26122	5.09061	0.00345448	0.156779	0.0141529	5.63	0.814402	0.000590489	0.191111	3.67461	29.4	8664.4
Ningxia	5.31102	0.450419	2.04082	0.476166	0.403976	0.368118	0.389664	2.7562	2.2285	5.52829	0.0020287	0.319166	0.0118703	11.89	0.613473	0.00370079	0.147038	3.87768	26.5	9851.6
Xinjiang	17.4621	0.489313	2.87347	0.629836	0.849089	0.271609	0.59078	2.79509	2.56482	3.72364	0.0047032	0.426417	0.0453682	4.24	0.626655	0.00781012	0.138289	6.27166	31.7	10183.2

## Sheet: 2017
Region	Investment in agricultural science and technology activities	Degree of agricultural mechanization	Labor productivity	Food output rate	Effective irrigation rate	Industrial structure optimization index	Cultivation diversification index	Comparison of income of urban and rural residents	Comparison of consumption between urban and rural residents	Strength of the urban-rural dichotomy	Pesticide application intensity	Fertilizer application intensity	Intensity of plastic film use in rural areas	Forest cover rate	Crop damage rate	Dependence on foreign trade in agricultural products	Percentage of social security in rural areas	Level of rural health care	Engel's coefficient for rural households	Per capita disposable income of rural residents
Beijing	16.298	0.624708	2.49795	0.615269	0.95517	0.579005	0.447477	2.57445	2.14492	8.07086	0.0225476	0.70306	0.0742184	35.84	0.238806	0.0372195	0.015331	8.44029	24.7	24240.5
Tianjin	14.0766	1.06387	2.69431	0.604155	0.697656	0.520501	0.200455	1.85155	1.84816	5.48601	0.00535381	0.409556	0.0248146	9.87	0.545455	0.0259087	0.0392241	7.72086	29.6	21753.7
Hebei	79.2713	1.16286	2.88214	0.575084	0.533868	0.462052	0.205581	2.37157	1.9552	3.52413	0.00926112	0.384175	0.0152835	23.41	0.468384	0.0109641	0.0488564	3.98034	26.4	12880.9
Shanxi	14.5195	0.339299	1.43832	0.426012	0.422409	0.392485	0.110884	2.70053	2.18471	7.29443	0.00805875	0.313059	0.0139753	18.03	0.451236	0.000811831	0.0765313	4.10327	27.4	10787.5
Inner Mongolia	24.9904	0.37576	3.09235	0.479951	0.352203	0.490072	0.247754	2.83448	1.94009	5.46608	0.00395132	0.2607	0.0104619	21.03	0.617262	0.0064473	0.139257	5.12526	27.8	12584.3
Liaoning	76.3263	0.445551	2.6613	0.672156	0.38601	0.579268	0.168924	2.54554	2.35274	4.73991	0.0137751	0.348729	0.0299094	38.24	0.307603	0.032215	0.0554711	3.41116	26.7	13746.8
Jilin	24.1938	0.470136	2.0803	0.749278	0.31104	0.56605	0.0890868	2.18673	1.95068	5.81403	0.00924945	0.379547	0.00998193	40.38	0.530567	0.0105151	0.069057	5.04226	28.2	12950.4
Heilongjiang	66.5105	0.366901	4.69193	0.523537	0.408392	0.378642	0.0415301	2.16711	1.83105	1.86732	0.00563517	0.170102	0.00540169	43.16	0.273525	0.0109829	0.0812355	4.19453	26.5	12664.8
Shanghai	10.711	0.635699	2.61027	0.749812	0.669568	0.499681	0.532819	2.24963	2.33853	9.45052	0.0123657	0.31239	0.0549807	10.74	0.648148	0.0437596	0.0130112	7.68353	33.8	27825
Jiangsu	188.48	1.09142	5.25414	0.653267	0.546805	0.474292	0.268527	2.27696	1.77594	3.79571	0.00968279	0.402176	0.0152301	15.8	0.644983	0.0135944	0.0386943	4.9897	28.9	19158
Zhejiang	74.7521	1.0482	6.05827	0.593635	0.729241	0.516868	0.506739	2.05407	1.76444	2.51812	0.0233724	0.41694	0.0342693	59.07	0.500466	0.0150246	0.0308655	6.86862	31	24955.8
Anhui	87.527	1.07604	1.89413	0.549004	0.516133	0.512521	0.160989	2.47997	1.86746	4.736	0.0113896	0.365201	0.0111842	27.53	0.504252	0.00830742	0.0561575	3.18782	33.5	12758.2
Fujian	63.3424	0.921834	4.76689	0.584734	0.687304	0.613139	0.462209	2.3876	1.85532	3.28409	0.0336713	0.750662	0.0402859	65.95	0.452174	0.0328798	0.0281093	4.07902	36.9	16334.8
Jiangxi	38.8436	0.748412	3.20681	0.586773	0.361695	0.514729	0.328492	2.35602	1.94975	3.28431	0.0155603	0.239425	0.00948994	60.01	0.699366	0.00240425	0.0879379	3.26171	33.6	13241.8
Shandong	254.286	1.33653	2.97856	0.635591	0.467335	0.518268	0.238769	2.43354	2.2309	4.79863	0.0126641	0.396118	0.0258465	16.73	0.363286	0.0333173	0.0461617	4.83715	28.6	15117.5
Henan	98.1999	1.23742	3.01039	0.597722	0.357959	0.397992	0.259114	2.32389	2.10834	3.69099	0.00819365	0.479688	0.0106769	21.5	0.520048	0.00567803	0.059292	3.52606	27.1	12719.2
Hubei	115.339	0.827957	2.95009	0.586462	0.36691	0.516699	0.390028	2.30877	1.82893	5.23434	0.0137741	0.399568	0.00827994	38.4	0.49753	0.00437686	0.0582102	4.82817	28.6	13812.1
Hunan	87.6202	1.50682	1.97893	0.617325	0.378019	0.501753	0.401718	2.62434	2.00824	6.76944	0.0139417	0.294761	0.010239	47.77	0.45742	0.00421053	0.041495	4.14826	30.5	12935.8
Guangdong	152.661	0.927338	4.06474	0.557036	0.419778	0.515902	0.486765	2.59669	2.28773	3.64656	0.0267198	0.610999	0.0108497	51.26	0.468153	0.0203282	0.0413288	3.90467	40.2	15779.7
Guangxi	37.5509	0.833801	2.61883	0.480355	0.279715	0.45966	0.522086	2.69321	1.94437	3.91011	0.0121434	0.441883	0.00798891	56.51	0.315306	0.0293524	0.104701	3.89428	32.2	11325.5
Hainan	7.65036	0.78876	5.33591	0.48885	0.407739	0.524873	0.601776	2.38858	2.1223	1.92597	0.0470933	0.724556	0.0389653	55.38	0.240741	0.0113135	0.0443627	4.10351	41.9	12901.8
Chongqing	34.5703	0.570765	3.32481	0.531787	0.207887	0.387269	0.391933	2.54734	2.08111	4.48742	0.00523027	0.285962	0.0136181	38.43	0.353455	0.00398986	0.0547273	3.6893	36.5	12637.9
Sichuan	117.045	0.657274	2.57767	0.554498	0.300063	0.424316	0.342872	2.51307	1.92954	4.33974	0.00582256	0.252742	0.0136807	35.22	0.606861	0.00235827	0.0916437	4.46718	37.2	12226.9
Guizhou	24.0585	0.482783	2.44052	0.406971	0.196862	0.391598	0.460579	3.2788	2.45186	4.50794	0.00236757	0.169099	0.00903594	37.09	0.572765	0.00276976	0.130851	3.63482	30.2	8869.1
Yunnan	33.0517	0.56886	1.67429	0.442147	0.272637	0.488113	0.386052	3.14291	2.43678	6.67204	0.00849311	0.341491	0.0176931	50.03	0.573291	0.0194021	0.130861	4.55743	32.5	9862.2
Tibet	0.37835	1.17815	1.57436	0.573815	1.02806	0.559947	0.269579	2.96906	3.1517	6.37602	0.00423455	0.21645	0.00735931	11.98	0.757812	0.00235462	0.0974249	3.03636	49.1	10330.2
Shannxi	66.0623	0.563032	2.16087	0.395509	0.310807	0.319183	0.257019	3.00161	2.19084	6.99268	0.00328133	0.571126	0.0108157	41.42	0.47965	0.0030713	0.0535125	5.6454	26	10264.5
Gansu	18.7936	0.375414	1.24771	0.417762	0.354859	0.314842	0.294456	3.43767	2.57273	7.16807	0.0138579	0.225213	0.0458923	11.28	0.485966	0.00323235	0.228823	3.79525	30.4	8076.1
Qinghai	2.64546	0.783596	2.3604	0.362703	0.372069	0.553965	0.491086	3.08265	2.16833	5.07368	0.00337655	0.156672	0.0151558	5.63	0.589941	0.00131018	0.163218	4.13379	29.7	9462.3
Ningxia	6.29503	0.469339	2.45626	0.512249	0.451572	0.402803	0.362087	2.74467	2.02555	5.03388	0.00224263	0.360233	0.0133207	11.89	0.647936	0.00369377	0.138545	4.55538	25.3	10737.9
Xinjiang	16.9765	0.503626	3.09703	0.646675	0.841225	0.304634	0.610005	2.78625	2.61644	3.87035	0.00470019	0.425854	0.0429159	4.24	0.788174	0.00817668	0.170662	6.43161	30.6	11045.3

## Sheet: 2018
Region	Investment in agricultural science and technology activities	Degree of agricultural mechanization	Labor productivity	Food output rate	Effective irrigation rate	Industrial structure optimization index	Cultivation diversification index	Comparison of income of urban and rural residents	Comparison of consumption between urban and rural residents	Strength of the urban-rural dichotomy	Pesticide application intensity	Fertilizer application intensity	Intensity of plastic film use in rural areas	Forest cover rate	Crop damage rate	Dependence on foreign trade in agricultural products	Percentage of social security in rural areas	Level of rural health care	Engel's coefficient for rural households	Per capita disposable income of rural residents
Beijing	16.77	1.14585	2.65639	0.613309	0.97948	0.613505	0.464355	2.5666	2.12558	8.75009	0.0247977	0.703276	0.0794123	43.77	0.468085	0.0364349	0.0134276	8.58343	23.8	26490.3
Tianjin	14.3893	1.14211	2.91826	0.598801	0.709667	0.495007	0.184253	1.86324	1.93649	5.39919	0.00510133	0.393664	0.0211274	12.07	0.5	0.0290957	0.0279279	8.11	29.6	23065.2
Hebei	87.7691	1.71542	3.3998	0.565999	0.548039	0.459278	0.202315	2.35031	1.94386	3.10996	0.00749655	0.38111	0.013399	26.78	0.639138	0.0102766	0.0385611	4.52	26.66	14030.9
Shanxi	16.0893	0.948904	1.54969	0.440024	0.427171	0.387325	0.117602	2.64128	2.15765	7.49019	0.00746597	0.308281	0.0138015	20.5	0.706548	0.000628309	0.0714794	4.3	27.7	11750
Inner Mongolia	23.8996	1.14616	3.45096	0.523321	0.362249	0.493353	0.230528	2.7752	1.9301	5.23322	0.00335275	0.252377	0.0106491	22.1	0.60092	0.00661816	0.14994	5.32	27.5	13802.6
Liaoning	79.4885	1.3856	2.83872	0.629277	0.384904	0.569318	0.171876	2.54785	2.30886	4.89073	0.0130898	0.344655	0.0280421	39.24	0.317113	0.0291747	0.0469436	3.96	26.7	14656.3
Jilin	22.3262	1.83086	2.28226	0.648731	0.311311	0.545401	0.079133	2.19461	2.06854	5.49075	0.00838544	0.375438	0.00924468	41.49	0.261347	0.0114216	0.0611111	5.15	27.8	13748.2
Heilongjiang	59.0984	0.994297	4.95084	0.528109	0.417055	0.353696	0.0312677	2.11472	1.84243	1.93489	0.00505558	0.167379	0.005277	43.78	0.349122	0.0119008	0.0734375	4.25	27.3	13803.7
Shanghai	10.9297	0.492662	2.56625	0.798306	0.675735	0.481665	0.539851	2.23982	2.30478	10.4822	0.011254	0.297556	0.0523592	14.04	0.39726	0.0434471	0.0130112	7.38	37.2	30374.7
Jiangsu	193.257	1.41579	5.61268	0.668438	0.555814	0.480706	0.271841	2.26432	1.77835	3.82473	0.00925507	0.388952	0.0154336	15.2	0.466842	0.0142056	0.0307439	5.65	26.2	20845.1
Zhejiang	78.6928	1.39457	7.1042	0.614021	0.728155	0.519202	0.506898	2.0355	1.75562	2.29908	0.0220978	0.393187	0.0347354	59.43	0.636418	0.0148812	0.0269006	7.36	30.3	27302.4
Anhui	89.159	1.44191	1.89413	0.547722	0.517414	0.517689	0.165863	2.45734	1.68834	5.31815	0.0107372	0.355486	0.0111534	28.65	0.542632	0.00833327	0.067013	3.39	33	13996
Fujian	70.273	1.13187	4.76689	0.5982	0.687998	0.609081	0.471565	2.36353	1.88349	3.35021	0.0311564	0.701832	0.038041	66.8	0.614994	0.0306258	0.0278967	4.29	35.7	17821.2
Jiangxi	43.0626	1.17224	3.55622	0.588692	0.365748	0.507968	0.330195	2.33881	1.90721	3.31571	0.0138923	0.22175	0.00939883	61.16	0.684756	0.00214046	0.0871688	3.62	31.3	14459.9
Shandong	231.707	1.98915	3.22615	0.632912	0.472699	0.50217	0.241225	2.42677	2.20035	4.68006	0.0117256	0.379442	0.0250014	17.51	0.58396	0.0321233	0.0301493	5.29	28.1	16297
Henan	104.326	1.2579	3.55771	0.60965	0.357745	0.358889	0.262274	2.30458	2.01973	3.45129	0.0076845	0.468634	0.0103385	24.14	0.728355	0.00516415	0.054723	3.79	26.7	13830.7
Hubei	121.44	0.845051	3.0933	0.585826	0.368658	0.511295	0.390537	2.3004	1.72064	5.57761	0.0129911	0.37194	0.0079913	39.61	0.442245	0.0036003	0.0579723	4.93	28.2	14977.8
Hunan	97.1495	1.52701	2.10901	0.636681	0.390083	0.50308	0.414642	2.60408	1.97029	6.92075	0.0140739	0.299096	0.0105284	49.69	0.495364	0.00507797	0.043529	4.41	29.2	14092.5
Guangdong	170.98	0.934685	4.10654	0.554858	0.414827	0.510994	0.497359	2.58282	2.00662	3.55096	0.0218919	0.540496	0.010472	53.52	0.308872	0.0200138	0.0355645	4.21	36.6	17167.7
Guangxi	36.2301	0.854883	2.94863	0.489918	0.285795	0.446451	0.530825	2.60849	1.89875	3.66704	0.0116727	0.426964	0.00790218	60.17	0.568	0.0253624	0.0764582	4.14	30.1	12434.8
Hainan	8.40382	0.782464	5.64741	0.514156	0.407462	0.524982	0.598681	2.38396	2.09666	1.93203	0.0326133	0.678917	0.0358241	57.36	0.348765	0.00978486	0.0366584	4.23	41.8	13988.9
Chongqing	38.9978	0.602625	3.52849	0.534889	0.208135	0.370154	0.397402	2.53164	2.0167	4.50443	0.00513394	0.278334	0.0133269	43.11	0.648801	0.00361098	0.0550189	4.36	34.9	13781.2
Sichuan	123.625	0.684574	2.73591	0.5576	0.304987	0.422748	0.348372	2.49156	1.84579	4.57805	0.00533275	0.24461	0.0124995	38.03	0.609711	0.00225835	0.0878522	4.73	35.8	13331.4
Guizhou	28.6707	0.525958	2.82302	0.386724	0.206719	0.367679	0.499708	3.25151	2.26696	4.16899	0.0020306	0.163405	0.0100473	43.77	0.612273	0.00274868	0.117574	4.27	28.3	9716.1
Yunnan	36.8564	0.433506	1.92921	0.445671	0.27545	0.45613	0.394178	3.10998	2.37049	6.24097	0.00763206	0.315493	0.0173688	55.04	0.626638	0.0165339	0.103115	4.97	29.5	10767.9
Tibet	0.467891	1.22928	1.67051	0.565241	0.978291	0.549287	0.316938	2.95175	3.09031	6.3617	0.00363166	0.192308	0.00657544	12.14	0.824742	0.000778711	0.0739316	3.72	36.1	11449.8
Shannxi	72.0509	0.580431	2.27637	0.407851	0.311657	0.307096	0.265216	2.97151	2.18111	7.42629	0.00306771	0.561232	0.0107912	43.06	0.722019	0.00262156	0.0540353	6.26	25.6	11212.8
Gansu	19.8723	0.390887	1.0987	0.435263	0.354447	0.297258	0.298998	3.40262	2.49377	9.1155	0.0113589	0.220479	0.0427369	11.33	0.689741	0.00282731	0.184664	4.08	29.7	8804.1
Qinghai	2.55483	0.800034	2.82211	0.366513	0.384066	0.583183	0.495245	3.03224	2.2216	4.61802	0.00320115	0.148932	0.0135582	5.82	0.820809	0.000600069	0.123108	4.95	29.5	10393.3
Ningxia	7.47633	0.48213	2.84741	0.448009	0.449468	0.401502	0.368281	2.7243	2.03679	4.60022	0.00194573	0.329727	0.0128585	12.63	0.565159	0.0034574	0.136059	4.88	27.3	11707.6
Xinjiang	18.2646	0.521376	3.13573	0.67769	0.80467	0.301444	0.634267	2.73615	2.56777	4.47953	0.00391043	0.420175	0.0444626	4.87	0.672788	0.00772617	0.170492	6.43	30	11974.5

## Sheet: 2019
Region	Investment in agricultural science and technology activities	Degree of agricultural mechanization	Labor productivity	Food output rate	Effective irrigation rate	Industrial structure optimization index	Cultivation diversification index	Comparison of income of urban and rural residents	Comparison of consumption between urban and rural residents	Strength of the urban-rural dichotomy	Pesticide application intensity	Fertilizer application intensity	Intensity of plastic film use in rural areas	Forest cover rate	Crop damage rate	Dependence on foreign trade in agricultural products	Percentage of social security in rural areas	Level of rural health care	Engel's coefficient for rural households	Per capita disposable income of rural residents
Beijing	17.7517	1.12454	2.69811	0.619355	0.894357	0.636853	0.475169	2.55282	2.11864	8.24405	0.025474	0.699774	0.0868962	43.77	0.333333	0.0464074	0.0137184	8.72658	25.33	28928.4
Tianjin	13.6484	1.18045	3.18137	0.65812	0.742871	0.510323	0.173044	1.85933	1.95096	5.22196	0.00529125	0.394833	0.0197319	12.07	0.505618	0.0393791	0.0299539	8.2	30.82	24804.1
Hebei	98.2086	1.74707	3.75096	0.578	0.551128	0.486114	0.204545	2.32471	1.89808	3.03483	0.00705104	0.365561	0.0126909	26.78	0.460317	0.00950029	0.0512704	5.02261	29.16	15373.1
Shanxi	18.3373	0.998881	1.78645	0.435609	0.431092	0.424055	0.112984	2.57797	2.17506	6.94814	0.00718392	0.30757	0.0137768	20.5	0.398236	0.00064686	0.0709749	4.47051	28.28	12902.4
Inner Mongolia	27.2763	1.20855	3.921	0.534969	0.360066	0.494293	0.23157	2.66849	1.83722	4.92165	0.00307012	0.245808	0.0106015	22.1	0.427785	0.00729097	0.159136	5.57397	27.28	15282.8
Liaoning	89.3605	1.44482	1.91375	0.696535	0.386327	0.562296	0.172725	2.46935	2.2739	4.44106	0.0121112	0.331745	0.0269154	39.24	0.24	0.0288456	0.0489846	4.04902	26.55	16108.3
Jilin	30.9086	1.91343	2.62928	0.686974	0.312158	0.584849	0.0771934	2.16249	2.0419	4.98559	0.00795442	0.371254	0.00868549	41.49	0.367537	0.00994299	0.0549521	5.3208	28.15	14936
Heilongjiang	64.1633	1.02938	5.59241	0.523291	0.41825	0.363487	0.0292483	2.06546	1.77391	1.88716	0.00435116	0.151184	0.00486327	43.78	0.404123	0.0135479	0.0696181	4.48863	26.81	14982.1
Shanghai	11.4316	0.513627	2.62402	0.816865	0.729763	0.488138	0.55088	2.21764	2.1503	10.8103	0.0106006	0.286917	0.0505471	14.04	0.811111	0.0455194	0.0116105	7.55389	36.41	33195.2
Jiangsu	211.391	1.21558	6.08622	0.688693	0.56505	0.489735	0.276933	2.2516	1.7684	3.6939	0.00905544	0.384543	0.0153378	15.2	0.258929	0.0127031	0.0295455	6.16388	26.23	22675.4
Zhejiang	89.6958	1.35762	8.5377	0.605791	0.702856	0.524625	0.511202	2.01441	1.75665	2.01141	0.0192899	0.362573	0.0333752	59.43	0.347458	0.0148278	0.0254415	7.91131	30.58	29875.8
Anhui	105.641	1.45182	1.89413	0.556333	0.521617	0.541779	0.170235	2.43513	1.63495	5.15466	0.0100514	0.33933	0.0118122	28.65	0.549061	0.00886382	0.0681436	3.6054	32.7	15416
Fujian	82.5673	1.14942	4.76689	0.600559	0.673282	0.617217	0.485775	2.33131	1.90074	3.06885	0.0284356	0.664666	0.0365829	66.8	0.463415	0.0287415	0.0312265	4.58283	35.53	19568.4
Jiangxi	54.2375	1.21345	4.2011	0.588661	0.368786	0.53342	0.336177	2.31358	1.81756	3.0094	0.0113564	0.209375	0.00942186	61.16	0.555371	0.00179483	0.0770022	3.97408	30.42	15796.3
Shandong	204.938	2.02599	3.53897	0.644428	0.482148	0.491877	0.239667	2.38131	2.17166	4.49222	0.0110071	0.361563	0.0244316	17.51	0.510813	0.0327358	0.0305656	5.62567	27.81	17775.5
Henan	126.102	1.37835	3.70536	0.623727	0.362169	0.366806	0.270457	2.25545	1.903	3.60523	0.00728769	0.453106	0.0102462	24.14	0.395876	0.00489683	0.0598726	3.99303	26.24	15163.7
Hubei	140.889	0.946966	3.44045	0.591286	0.379865	0.512426	0.410356	2.29402	1.72377	5.33441	0.0124137	0.350439	0.00752325	39.61	0.332168	0.00376596	0.0615827	4.9728	27.16	16390.9
Hunan	126.38	1.78326	2.58808	0.644398	0.391012	0.523486	0.431674	2.58802	1.92741	6.19524	0.012994	0.281922	0.0103157	49.69	0.406814	0.00607623	0.0475044	5.28983	28.81	15394.8
Guangdong	205.899	1.29124	5.28712	0.574285	0.406986	0.508047	0.504154	2.55697	2.03103	3.18642	0.0200783	0.518199	0.0100615	53.52	0.303448	0.020022	0.0365047	4.36319	37.11	18818.4
Guangxi	43.2747	1.16096	3.56225	0.484893	0.286028	0.435823	0.541341	2.54064	1.79253	3.12106	0.0113778	0.420757	0.0079438	60.17	0.399194	0.0206269	0.105378	4.34953	30.91	13675.7
Hainan	9.47874	1.19367	6.16843	0.531915	0.429799	0.514857	0.596865	2.38316	2.03873	1.90891	0.0315853	0.684709	0.0451789	57.36	0.25	0.0125298	0.0363861	4.53019	41.71	15113.1
Chongqing	46.5041	0.783178	4.06679	0.537788	0.20853	0.402217	0.402427	2.50699	1.96652	4.22233	0.00494426	0.27229	0.0127205	43.11	0.333333	0.00375549	0.057157	3.64935	34.89	15133.3
Sichuan	148.203	0.895757	3.04349	0.557148	0.304765	0.44292	0.352182	2.46447	1.80471	4.35483	0.00477561	0.229857	0.0127138	38.03	0.407407	0.00229866	0.0948766	5.04763	34.71	14670.1
Guizhou	33.5541	0.715487	3.25591	0.387983	0.210521	0.34798	0.505728	3.1985	2.09372	3.74719	0.00168017	0.151781	0.00804893	43.77	0.312057	0.00276442	0.111034	4.64657	27.07	10756.3
Yunnan	46.766	0.503086	2.40982	0.448893	0.27706	0.45698	0.399645	3.0446	2.28606	5.3934	0.00683696	0.293995	0.0176021	55.04	0.344806	0.0190871	0.10376	5.6028	31.82	11902.4
Tibet	0.543299	1.26442	1.77179	0.562229	0.942689	0.554057	0.319337	2.88858	3.0455	6.54568	0.00295396	0.176796	0.0054954	12.14	0.933333	0.000568604	0.0559322	4.49075	35.69	12951
Shannxi	80.1579	0.794568	2.47933	0.410517	0.311019	0.308472	0.274243	2.92868	2.15034	7.32289	0.00296217	0.490066	0.0108371	43.06	0.339535	0.0028803	0.0561231	6.94434	25.9	12325.7
Gansu	23.8688	0.417315	1.27985	0.450428	0.346816	0.307895	0.326365	3.35687	2.52259	8.231	0.0109453	0.211139	0.0397361	11.33	0.505747	0.00299867	0.111641	4.76413	29.16	9628.9
Qinghai	3.17741	0.858206	3.35444	0.376517	0.385559	0.600969	0.493584	2.94189	2.09812	4.09499	0.00252666	0.112055	0.0140611	5.82	0.371429	0.000605574	0.116049	5.4483	29.73	11499.4
Ningxia	8.50397	0.528861	3.0894	0.55093	0.46686	0.434382	0.412489	2.66969	2.10737	4.44506	0.00194709	0.333044	0.0135299	12.63	0.241379	0.00274816	0.146743	5.2138	27.43	12858.4
Xinjiang	18.1538	0.396244	3.64257	0.693002	0.803872	0.320555	0.642853	2.64173	2.48052	3.79844	0.00371929	0.417828	0.0425733	4.87	0.429319	0.00932128	0.146397	6.83955	28.97	13121.7

## Sheet: 2020
Region	Investment in agricultural science and technology activities	Degree of agricultural mechanization	Labor productivity	Food output rate	Effective irrigation rate	Industrial structure optimization index	Cultivation diversification index	Comparison of income of urban and rural residents	Comparison of consumption between urban and rural residents	Strength of the urban-rural dichotomy	Pesticide application intensity	Fertilizer application intensity	Intensity of plastic film use in rural areas	Forest cover rate	Crop damage rate	Dependence on foreign trade in agricultural products	Percentage of social security in rural areas	Level of rural health care	Engel's coefficient for rural households	Per capita disposable income of rural residents
Beijing	17.0518	1.09872	2.62228	0.623722	0.818228	0.591546	0.502037	2.50955	1.99522	8.13655	0.0218839	0.621181	0.0770061	43.77	0.5	0.0418773	0.014652	8.61	28.5	30125.7
Tianjin	16.4963	1.22066	5.84278	0.651628	0.71355	0.519774	0.164599	1.85511	1.83418	3.86496	0.00476384	0.364981	0.0179413	12.07	0.916667	0.0613277	0.0320755	8.9	33.37	25690.6
Hebei	118.767	1.78204	4.76086	0.594149	0.552579	0.493763	0.210226	2.26429	1.83225	2.36315	0.00671113	0.353178	0.0128244	26.78	0.256065	0.0113463	0.0541275	5.22	30.6	16467
Shanxi	22.9075	1.05134	2.75142	0.455048	0.428457	0.444221	0.116194	2.50706	1.9759	4.61061	0.00702132	0.303261	0.0137207	20.5	0.276699	0.000684949	0.0762232	4.53	31.56	13878
Inner Mongolia	32.4078	1.26804	4.57973	0.53622	0.360148	0.510707	0.230738	2.49612	1.75725	4.16764	0.00263723	0.233823	0.0107283	22.1	0.531672	0.00746832	0.170807	5.91	30.6	16566.9
Liaoning	100.588	1.51381	3.62092	0.663076	0.380741	0.551168	0.177387	2.31377	2.01844	3.92603	0.0104301	0.32091	0.0266759	39.24	0.684569	0.0274752	0.0587342	3.66	29.73	17450.3
Jilin	38.7321	2.04519	3.29034	0.669365	0.309777	0.586088	0.0762803	2.07855	1.82257	4.1226	0.00762965	0.366282	0.00835051	41.49	0.484824	0.00992691	0.0606027	6.48	31.4	16067
Heilongjiang	81.7717	1.09779	6.40353	0.522274	0.413921	0.37185	0.0316363	1.92443	1.65024	1.69988	0.00407435	0.150368	0.00472841	43.78	0.220824	0.0125923	0.0742438	4.62	34.3	16168.4
Shanghai	11.6034	0.618788	3.98815	0.79965	0.646748	0.50683	0.552116	2.18946	2.02937	7.2327	0.0103605	0.270376	0.0504075	14.04	0.87	0.0493238	0.0112782	7.52355	39.14	34911.3
Jiangsu	232.521	1.23412	6.72234	0.689859	0.564924	0.484168	0.277172	2.19443	1.81424	3.46712	0.0087857	0.375481	0.0149465	15.2	0.345588	0.0131874	0.0295869	6.61	30.64	24198.5
Zhejiang	100.541	1.28078	10.4147	0.609724	0.702755	0.544173	0.506875	1.96361	1.67929	1.64752	0.0181489	0.345495	0.0332053	59.43	0.385965	0.0150417	0.0306667	8.11	32.25	31930.5
Anhui	131.821	1.47533	1.89413	0.551368	0.522662	0.555459	0.173339	2.37314	1.50978	3.66963	0.00944591	0.328759	0.0117146	28.65	0.630048	0.0108206	0.0722091	4.28	34.3	16620.2
Fujian	94.6762	1.13491	4.76689	0.601989	0.680696	0.62902	0.488506	2.25859	1.8659	2.55912	0.0264593	0.617912	0.0317685	66.8	0.323077	0.0317125	0.0347692	4.85	38.4	20880.3
Jiangxi	63.8299	1.27103	4.93141	0.573614	0.361153	0.557703	0.331656	2.27056	1.63002	2.63901	0.00933811	0.192757	0.00926511	61.16	0.343584	0.00157626	0.0821588	4.11	33.6	16980.8
Shandong	235.438	2.07131	3.90703	0.657707	0.486134	0.492826	0.239469	2.33166	2.15569	4.16793	0.0104977	0.349799	0.0243968	17.51	0.232984	0.0334007	0.0360224	5.77	29.4	18753.2
Henan	165.38	1.39255	4.37696	0.63562	0.371941	0.372782	0.268873	2.15733	1.69207	3.04541	0.00697168	0.441176	0.0103293	24.14	0.21791	0.00373376	0.0660122	4.22	27.84	16107.9
Hubei	170.731	0.970117	4.6078	0.587131	0.386993	0.521814	0.417473	2.25109	1.58133	3.56852	0.0116803	0.335198	0.00727817	39.61	0.479167	0.00456159	0.0678236	5.22	29.74	16305.9
Hunan	162.508	1.81555	5.07264	0.634117	0.380103	0.552075	0.433959	2.51426	1.7895	3.01074	0.0120772	0.266306	0.00988143	49.69	0.270502	0.00879514	0.054562	5.02	30.96	16584.6
Guangdong	247.39	1.31206	6.21904	0.574954	0.399043	0.522989	0.504762	2.49496	1.95605	2.72833	0.0186929	0.493733	0.00955973	53.52	0.309524	0.0209271	0.0391664	4.71	40.8	20143.4
Guangxi	46.3073	1.17953	4.106	0.488222	0.283436	0.44721	0.540533	2.42047	1.68184	2.67768	0.010811	0.405908	0.00797603	60.17	0.182796	0.02177	0.116529	4.75	34.57	14814.9
Hainan	11.9822	1.26433	6.64327	0.537495	0.431689	0.519609	0.600089	2.27885	1.78905	1.79917	0.0291727	0.62934	0.0451765	57.36	0.35	0.0140438	0.0380597	5.09	43.8	16278.8
Chongqing	57.8316	0.800984	4.77063	0.539863	0.207063	0.419399	0.406049	2.44515	1.87157	3.7627	0.00480504	0.266271	0.0123629	43.11	0.295597	0.00417559	0.0635714	3.48	36.66	16361.4
Sichuan	200.528	0.909474	3.6035	0.558787	0.303784	0.489833	0.35912	2.40145	1.6808	3.7212	0.0042772	0.214012	0.0120629	38.03	0.364929	0.00209956	0.103065	5.27	36.6	15929.1
Guizhou	39.4631	0.74365	4.00615	0.384009	0.212863	0.36177	0.496996	3.10042	1.90303	3.03994	0.00153836	0.143919	0.00829379	43.77	0.433476	0.00213457	0.116713	4.86	36.75	11642.3
Yunnan	59.3087	0.516486	2.93548	0.454936	0.282998	0.509807	0.40378	2.92013	2.21962	4.51989	0.00641601	0.281414	0.017391	55.04	0.342857	0.0200136	0.103815	5.98	34.3	12841.9
Tibet	0.536269	1.30468	2.18261	0.564454	0.965895	0.554669	0.330026	2.81921	2.79545	6.47347	0.00262404	0.161705	0.00685777	12.14	0.444444	0.00108548	0.0561702	5.02	37.78	14598.4
Shannxi	98.6049	0.813823	3.58782	0.424792	0.321287	0.308018	0.278744	2.84369	2.01002	4.49333	0.00287228	0.485243	0.0107489	43.06	0.484962	0.00318547	0.0781313	6.99	27.98	13316.5
Gansu	25.6856	0.439486	2.00687	0.455672	0.340455	0.323163	0.328984	3.26963	2.4806	5.28268	0.0102528	0.204486	0.0389023	11.33	0.358586	0.00305797	0.118828	4.98	30.89	10344.3
Qinghai	3.59131	0.870968	4.70845	0.370345	0.383707	0.628083	0.492475	2.87673	2.00387	2.72498	0.00215786	0.0962548	0.0129121	5.82	0.302326	0.000695604	0.127426	5.5	30.2	12342.5
Ningxia	10.5986	0.538815	4.07229	0.560218	0.470559	0.434055	0.421564	2.57175	1.90882	3.4177	0.00185147	0.324476	0.0139567	12.63	0.177143	0.00304374	0.156522	5.77	28.41	13889.4
Xinjiang	19.2523	0.416191	4.30717	0.709981	0.779196	0.319609	0.644873	2.4785	2.12952	3.06218	0.003475	0.395223	0.0413494	4.87	0.550157	0.00783149	0.129396	7.04	32.2	14056.1

[truncated: 2 more sheets: 2021, 2022]
